# Supplementary material for: Tissue and liquid biopsy profiling reveal convergent tumor evolution and therapy evasion in breast cancer
Source: Nat Commun. 2022 Dec 5;13:7495. doi: 10.1038/s41467-022-35245-x (PMC9723105; doi:10.1038/s41467-022-35245-x)
Supplement: Supplementary file 4 — Supplementary Data 1-18 [file 41467_2022_35245_MOESM4_ESM.xlsx]

## Sheet: Supplementary Data 1
Supplementary Data 1: Histo-pathological features of the overall tissue biopsy cohort
Feature	Category	Number of cases
Receptor subtype (1)	ER+/HER2-	1704
	ER+/HER2+	186
	ER-/HER2+	163
	TNBC	1143
	Unknown	26508
Histology	Invasive ductal carcinoma (IDC)	10714
	Invasive lobular carcinoma (ILC)	1591
	Metaplastic carcinoma	353
	Phyllodes tumor	84
	Breast carcinoma (NOS)	16845
	Other	117
Local/Met Status	Metastatic	13811
	Local	9860
	Lymph node	3508
	Unknown/Ambiguous	2525
Site of biopsy	breast	9860
	liver	5871
	lymph node	3508
	bone	1567
	lung	1523
	soft tissue	1460
	skin	1219
	chest wall	991
	brain	685
	pleural fluid	426
	pleura	408
	spine	346
	head and neck	175
	ovary	162
	iliac crest	129
	omentum	111
	mediastinum	105
	stomach	98
	bone marrow	90
	peritoneum	81
	colon	74
	peritoneal fluid	67
	adrenal gland	62
	abdomen	58
	pelvis	58
	abdominal wall	55
	small intestine	53
	other	388
	unknown	74
(1) Definition of receptor subtypes was based on data availability
TNBC was defined as ER-/PR-/HER2- or ER-/HER2-, based on IHC availability
HER2+ status was obtained from IHC or computationally based on detection of ERBB2 amplifications with at least 5 copies

## Sheet: Supplementary Data 2
Supplementary Data 2: Commonly targeted genes for tissue and liquid biopsy assays
	Tissue Biopsy	Liquid Biopsy
Gene	FoundationOne FoundationOne CDx	FoundationACT (62 genes)	FoundationOne Liquid (70 genes)
ABL1	Yes	Yes	Yes
AKT1	Yes	Yes	Yes
ALK	Yes	Yes	Yes
APC	Yes	No	Yes
AR	Yes	No	Yes
ARAF	Yes	Yes	Yes
ATM	Yes	No	Yes
BRAF	Yes	Yes	Yes
BRCA1	Yes	Yes	Yes
BRCA2	Yes	Yes	Yes
BTK	Yes	Yes	Yes
CCND1	Yes	Yes	Yes
CD274	Yes	Yes	Yes
CDH1	Yes	Yes	Yes
CDK12	Yes	No	Yes
CDK4	Yes	Yes	Yes
CDK6	Yes	Yes	Yes
CDKN2A	Yes	Yes	Yes
CHEK2	Yes	No	Yes
CRKL	Yes	Yes	Yes
CTNNB1	Yes	Yes	Yes
DDR2	Yes	Yes	Yes
EGFR	Yes	Yes	Yes
ERBB2	Yes	Yes	Yes
ERRIF1	Yes	Yes	Yes
ESR1	Yes	Yes	Yes
EZH2	Yes	Yes	Yes
FGFR1	Yes	Yes	Yes
FGFR2	Yes	Yes	Yes
FGFR3	Yes	Yes	Yes
FLT3	Yes	Yes	Yes
FOXL2	Yes	Yes	Yes
GNA11	Yes	Yes	Yes
GNAQ	Yes	Yes	Yes
GNAS	Yes	Yes	Yes
HRAS	Yes	Yes	Yes
IDH1	Yes	Yes	Yes
IDH2	Yes	Yes	Yes
JAK2	Yes	Yes	Yes
JAK3	Yes	Yes	Yes
KIT	Yes	Yes	Yes
KRAS	Yes	Yes	Yes
MAP2K1	Yes	Yes	Yes
MAP2K2	Yes	Yes	Yes
MDM2	Yes	Yes	Yes
MET	Yes	Yes	Yes
MPL	Yes	Yes	Yes
MTOR	Yes	Yes	Yes
MYC	Yes	Yes	Yes
MYCN	Yes	Yes	Yes
MYD88	Yes	Yes	Yes
NF1	Yes	Yes	Yes
NPM1	Yes	Yes	Yes
NRAS	Yes	Yes	Yes
PALB2	Yes	No	Yes
PCD1LG2	Yes	Yes	Yes
PDGFRA	Yes	Yes	Yes
PDGFRB	Yes	Yes	Yes
PIK3CA	Yes	Yes	Yes
PTEN	Yes	Yes	Yes
PTPN11	Yes	Yes	Yes
RAF1	Yes	Yes	Yes
RB1	Yes	No	Yes
RET	Yes	Yes	Yes
ROS1	Yes	Yes	Yes
SMO	Yes	Yes	Yes
STK11	Yes	No	Yes
TERT	Yes	Yes	Yes
TP53	Yes	Yes	Yes
VEGFA	Yes	Yes	Yes

## Sheet: Supplementary Data 3
Supplementary Data 3: Prevalence of short variants in genes for samples profiled on each biopsy platform
Tissue biopsy: TBx - overall, local, metastatic (met), Liquid biopsy: LBx
Total number of samples: LBx (N = 3,339), TBx overall (N = 29,704), TBx local (N = 9,860), TBx met (N = 13,811)
A two-sided Fisher’s exact test with FDR correction was applied for this analysis.
Gene	#LBx altered samples	LBx prevalence (%)	TBx vs. LBx					TBx (local) vs. LBx					TBx (met) vs. LBx
			#TBx altered samples	TBx prevalence (%)	Odds ratio	P-value	P-value (FDR)	#TBx (local) altered samples	TBx (local) prevalence (%)	Odds ratio	P-value	P-value (FDR)	#TBx (met) altered samples	TBx (met) prevalence (%)	Odds ratio	P-value	P-value (FDR)
ERRFI1	4	0.00119796	44	0.00148128	1.23685	1	1	13	0.00131846	1.10072	1	1	21	0.00152053	1.26967	0.804276	0.987708
PDGFRA	1	0.000299491	1	3.36655e-05	0.112379	0.191892	0.335811	0	0	0	0.252974	0.376769	0	0	0	0.194694	0.439631
CRKL	0	0	1	3.36655e-05	N/A	1	1	1	0.00010142	N/A	1	1	0	0	N/A	1	1
PDGFRB	3	0.000898473	18	0.000605979	0.674257	0.464575	0.627639	6	0.000608519	0.677085	0.700819	0.845816	7	0.000506842	0.563895	0.420852	0.654659
HRAS	8	0.00239593	158	0.00531915	2.2266	0.0196927	0.0599343	71	0.00720081	3.01998	0.00105046	0.00367659	54	0.00390993	1.63439	0.259034	0.546225
EGFR	61	0.0182689	179	0.00602612	0.325793	8.36351e-12	6.50496e-11	54	0.00547667	0.295925	1.85189e-10	1.44036e-09	78	0.00564767	0.305217	4.25117e-11	4.25117e-10
RET	8	0.00239593	42	0.00141395	0.589567	0.159544	0.286361	10	0.0010142	0.422716	0.0976268	0.175228	22	0.00159293	0.664316	0.353275	0.603153
CTNNB1	7	0.00209644	58	0.0019526	0.931255	0.835956	0.975282	15	0.0015213	0.725241	0.466823	0.605141	31	0.00224459	1.07083	1	1
MAP2K2	0	0	15	0.000504982	N/A	0.390334	0.564113	3	0.00030426	N/A	0.576432	0.709949	5	0.00036203	N/A	0.590522	0.751573
MAP2K1	14	0.00419287	35	0.00117829	0.280175	0.000248837	0.00108866	10	0.0010142	0.241117	0.00058868	0.00216882	16	0.0011585	0.275462	0.000672766	0.00343421
EZH2	4	0.00119796	10	0.000336655	0.280781	0.0455773	0.122708	3	0.00030426	0.253754	0.0732806	0.138639	3	0.000217218	0.181145	0.0303626	0.106269
ARAF	3	0.000898473	9	0.000302989	0.337026	0.113534	0.220761	5	0.000507099	0.564181	0.42577	0.583729	4	0.000289624	0.322155	0.138986	0.360333
GNAQ	1	0.000299491	2	6.7331e-05	0.224766	0.273556	0.435203	1	0.00010142	0.338574	0.441966	0.583729	1	7.24061e-05	0.241709	0.351491	0.603153
ABL1	3	0.000898473	6	0.000201993	0.224662	0.0543639	0.13591	1	0.00010142	0.11279	0.0524436	0.121717	4	0.000289624	0.322155	0.138986	0.360333
RAF1	7	0.00209644	13	0.000437651	0.208413	0.00252552	0.00982146	4	0.00040568	0.193182	0.00808199	0.0235725	6	0.000434436	0.206882	0.00597729	0.0261506
ROS1	0	0	0	0	N/A	1	1	0	0	N/A	1	1	0	0	N/A	1	1
MYCN	5	0.00149745	13	0.000437651	0.291954	0.0293142	0.0820797	4	0.00040568	0.270617	0.0512195	0.121717	7	0.000506842	0.338134	0.0656471	0.208877
DDR2	1	0.000299491	6	0.000201993	0.674389	0.52563	0.694228	1	0.00010142	0.338574	0.441966	0.583729	3	0.000217218	0.725232	0.57946	0.751152
MET	6	0.00179695	35	0.00117829	0.655314	0.300782	0.467884	9	0.000912779	0.507512	0.231298	0.359797	18	0.00130331	0.724933	0.446267	0.679102
PIK3CA	1111	0.332734	10108	0.340291	1.03442	0.385867	0.564113	2997	0.303955	0.875737	0.00198745	0.0063237	5172	0.374484	1.20059	6.66106e-06	4.23886e-05
NRAS	13	0.00389338	64	0.00215459	0.552434	0.0569265	0.137409	20	0.0020284	0.520013	0.0712206	0.138639	31	0.00224459	0.575561	0.123857	0.360333
FLT3	5	0.00149745	17	0.000572313	0.381837	0.0644014	0.15027	4	0.00040568	0.270617	0.0512195	0.121717	12	0.000868873	0.579868	0.352514	0.603153
VEGFA	0	0	2	6.7331e-05	N/A	1	1	0	0	N/A	1	1	2	0.000144812	N/A	1	1
JAK2	46	0.0137766	25	0.000841637	0.060301	9.33065e-29	1.63286e-27	5	0.000507099	0.0363201	1.58841e-22	2.22378e-21	13	0.000941279	0.0674468	4.26591e-22	7.46534e-21
JAK3	1	0.000299491	7	0.000235658	0.786813	0.573575	0.730005	1	0.00010142	0.338574	0.441966	0.583729	4	0.000289624	0.967046	1	1
NF1	270	0.0808625	1332	0.0448424	0.533639	1.48555e-17	1.73314e-16	372	0.0377282	0.445658	2.38281e-21	2.77994e-20	690	0.0499602	0.597744	2.69119e-11	3.13972e-10
CDH1	410	0.122791	3206	0.107932	0.864343	0.0100713	0.0352495	894	0.0906694	0.712319	1.56967e-07	9.98883e-07	1777	0.128666	1.0549	0.370263	0.617106
MYC	0	0	11	0.00037032	N/A	0.616867	0.757556	4	0.00040568	N/A	0.578101	0.709949	4	0.000289624	N/A	1	1
TERT	38	0.0113807	386	0.0129949	1.14371	0.466246	0.627639	159	0.0161258	1.42378	0.0571255	0.121717	154	0.0111505	0.979552	0.926948	1
BRCA1	97	0.0290506	924	0.0311069	1.07306	0.56169	0.728116	338	0.0342799	1.1864	0.160729	0.267882	373	0.0270075	0.927717	0.515971	0.70716
CDKN2A	37	0.0110812	431	0.0145098	1.31397	0.122068	0.230939	131	0.013286	1.20165	0.371771	0.531102	195	0.0141192	1.27809	0.182369	0.439631
IDH2	14	0.00419287	20	0.00067331	0.160019	2.20531e-06	1.40338e-05	3	0.00030426	0.0722837	1.31097e-06	7.05908e-06	14	0.00101368	0.240994	0.000274784	0.00160291
IDH1	10	0.00299491	32	0.0010773	0.359019	0.00781593	0.0287955	9	0.000912779	0.304142	0.0135746	0.0380088	17	0.0012309	0.410273	0.0283597	0.104483
NPM1	1	0.000299491	9	0.000302989	1.01169	1	1	3	0.00030426	1.01593	1	1	2	0.000144812	0.483453	0.477767	0.70081
BRCA2	155	0.0464211	1192	0.0401293	0.858796	0.0874975	0.180142	348	0.0352941	0.751534	0.00468587	0.0142614	586	0.0424299	0.910214	0.319183	0.587969
FGFR1	20	0.00598982	100	0.00336655	0.560566	0.0223385	0.0651539	21	0.00212982	0.354198	0.00167566	0.00558554	62	0.00448918	0.748338	0.263488	0.546225
MTOR	13	0.00389338	75	0.00252491	0.647624	0.154193	0.284039	21	0.00212982	0.546069	0.111157	0.18978	37	0.00267902	0.687259	0.280916	0.546225
PDCD1LG2	0	0	4	0.000134662	N/A	1	1	0	0	N/A	1	1	3	0.000217218	N/A	1	1
MDM2	1	0.000299491	0	0	0	0.10105	0.2021	0	0	0	0.252974	0.376769	0	0	0	0.194694	0.439631
FGFR2	54	0.0161725	237	0.00797872	0.489276	1.29701e-05	6.48506e-05	55	0.00557809	0.341237	4.89568e-08	3.42698e-07	149	0.0107885	0.663458	0.0123544	0.0505578
FGFR3	4	0.00119796	46	0.00154861	1.29316	0.814993	0.966941	8	0.000811359	0.67702	0.513233	0.653206	28	0.00202737	1.69375	0.500579	0.70081
KRAS	136	0.0407308	604	0.020334	0.488835	6.23641e-12	6.23641e-11	141	0.0143002	0.341677	7.39919e-18	7.39919e-17	353	0.0255593	0.617749	5.70802e-06	3.99561e-05
SMO	5	0.00149745	30	0.00100996	0.674125	0.394879	0.564113	7	0.000709939	0.473724	0.193898	0.312226	14	0.00101368	0.676611	0.396378	0.642866
MYD88	10	0.00299491	9	0.000302989	0.100896	4.27977e-06	2.30449e-05	3	0.00030426	0.101319	0.00013934	0.000609611	2	0.000144812	0.0482149	3.4655e-06	2.69539e-05
TP53	1463	0.438155	15493	0.52158	1.39797	6.02436e-20	8.43411e-19	5715	0.579615	1.76799	1.81594e-45	3.17789e-44	6164	0.446311	1.03362	0.404087	0.642866
ALK	7	0.00209644	38	0.00127929	0.609722	0.214576	0.357627	8	0.000811359	0.386521	0.0724093	0.138639	22	0.00159293	0.759446	0.485945	0.70081
ESR1	865	0.25906	3164	0.106518	0.340972	9.68479e-118	6.77935e-116	232	0.0235294	0.0689184	0	0	2515	0.182101	0.636791	1.46533e-22	3.41911e-21
CCND1	7	0.00209644	27	0.000908968	0.433063	0.0770685	0.165254	7	0.000709939	0.338171	0.0573807	0.121717	18	0.00130331	0.621185	0.309027	0.584646
CD274	0	0	1	3.36655e-05	N/A	1	1	0	0	N/A	1	1	0	0	N/A	1	1
PTPN11	21	0.00628931	75	0.00252491	0.399946	0.000550383	0.00226628	12	0.00121704	0.192526	3.69315e-06	1.84658e-05	52	0.00376511	0.597136	0.0532189	0.177396
GNAS	3	0.000898473	6	0.000201993	0.224662	0.0543639	0.13591	2	0.00020284	0.225604	0.106637	0.186614	4	0.000289624	0.322155	0.138986	0.360333
ERBB2	143	0.0428272	1018	0.0342715	0.793138	0.0130967	0.0436557	293	0.029716	0.684483	0.000401423	0.00165292	535	0.0387372	0.900653	0.276417	0.546225
KIT	4	0.00119796	18	0.000605979	0.505541	0.272409	0.435203	2	0.00020284	0.169152	0.039152	0.101505	8	0.000579248	0.483228	0.26578	0.546225
PTEN	216	0.06469	2171	0.0730878	1.14005	0.0779052	0.165254	732	0.0742394	1.15945	0.0683233	0.138639	919	0.0665412	1.03066	0.727069	0.908836
AKT1	142	0.0425277	1128	0.0379747	0.888714	0.199727	0.340998	346	0.0350913	0.81878	0.0559441	0.121717	554	0.040113	0.940847	0.525319	0.70716
CDK4	0	0	9	0.000302989	N/A	0.612094	0.757556	5	0.000507099	N/A	0.339214	0.494688	3	0.000217218	N/A	1	1
BRAF	48	0.0143756	191	0.00643011	0.443718	3.96157e-06	2.30449e-05	52	0.00527383	0.363504	1.18692e-06	6.9237e-06	107	0.00774745	0.535332	0.000686842	0.00343421
CDK6	0	0	2	6.7331e-05	N/A	1	1	1	0.00010142	N/A	1	1	1	7.24061e-05	N/A	1	1
GNA11	0	0	3	0.000100996	N/A	1	1	0	0	N/A	1	1	1	7.24061e-05	N/A	1	1
FOXL2	0	0	0	0	N/A	1	1	0	0	N/A	1	1	0	0	N/A	1	1
MPL	8	0.00239593	2	6.7331e-05	0.0280368	4.02457e-07	2.8172e-06	2	0.00020284	0.0844745	0.00045159	0.00175618	0	0	0	2.05061e-06	1.79428e-05
BTK	1	0.000299491	4	0.000134662	0.449562	0.412967	0.578154	3	0.00030426	1.01593	1	1	0	0	0	0.194694	0.439631
ATM	242	0.0991397	692	0.0232965	0.21674	1.08419e-67	2.52977e-66	201	0.0203854	0.189092	1.43859e-61	3.35671e-60	362	0.026211	0.244584	7.99983e-53	2.79994e-51
CDK12	21	0.00860303	139	0.0046795	0.541792	0.0152356	0.048477	46	0.00466531	0.540142	0.0298847	0.0804588	62	0.00448918	0.519657	0.0130006	0.0505578
PALB2	43	0.0176157	389	0.0130959	0.740015	0.067078	0.151466	126	0.0127789	0.721872	0.0796771	0.146774	178	0.0128883	0.728131	0.0710946	0.216375
STK11	26	0.0106514	296	0.00996499	0.93491	0.750569	0.905859	104	0.0105477	0.99016	1	1	126	0.00912316	0.855204	0.492976	0.70081
RB1	195	0.0798853	1379	0.0464247	0.56075	8.31045e-12	6.50496e-11	449	0.0455375	0.549523	8.59295e-11	7.51883e-10	593	0.0429368	0.51673	2.35663e-13	3.29928e-12
AR	5	0.00204834	38	0.00127929	0.624068	0.377285	0.564113	10	0.0010142	0.494619	0.196256	0.312226	21	0.00152053	0.741929	0.579175	0.751152
APC	50	0.0204834	326	0.010975	0.530646	0.00011355	0.000529902	100	0.010142	0.489959	0.000113972	0.000531867	163	0.0118022	0.571121	0.000969922	0.0045263
CHEK2	313	0.128226	654	0.0220172	0.153059	1.66136e-116	5.81476e-115	176	0.0178499	0.123562	1.38578e-105	4.85022e-104	359	0.0259938	0.181441	1.2329e-88	8.63032e-87

## Sheet: Supplementary Data 4
Supplementary Data 4: Prevalence of short variants in genes for samples profiled on each biopsy platform across different receptor subtypes
Tissue biopsy: TBx, Liquid biopsy: LBx
Definition of receptor subtypes was based on data availability
TNBC was defined as ER-/PR-/HER2- or ER-/HER2-, based on IHC availability
HER2+ status was obtained from IHC or computationally based on detection of ERBB2 amplifications with at least 5 copies
A two-sided Fisher’s exact test with FDR correction was applied for this analysis.
Gene	ER+/HER2- (TBx = 1,388, LBx = 375)							ER+/HER2+ (TBx = 135, LBx = 53)							ER-/HER+ (TBx = 120, LBx = 47)							TNBC (TBx = 1,007, LBx = 158)
	#LBx altered samples	LBx prevalence (%)	#TBx altered samples	TBx prevalence (%)	Odds ratio	P-value	P-value (FDR)	#LBx altered samples	LBx prevalence (%)	#TBx altered samples	TBx prevalence (%)	Odds ratio	P-value	P-value (FDR)	#LBx altered samples	LBx prevalence (%)	#TBx altered samples	TBx prevalence (%)	Odds ratio	P-value	P-value (FDR)	#LBx altered samples	LBx prevalence (%)	#TBx altered samples	TBx prevalence (%)	Odds ratio	P-value	P-value (FDR)
ERRFI1	2	0.00533333	3	0.00216138	0.403971	0.28884	0.808753	0	0	0	0	N/A	1	1	0	0	0	0	N/A	1	1	0	0	2	0.0019861	N/A	1	1
PDGFRA	0	0	0	0	N/A	1	1	0	0	0	0	N/A	1	1	0	0	0	0	N/A	1	1	0	0	0	0	N/A	1	1
CRKL	0	0	0	0	N/A	1	1	0	0	0	0	N/A	1	1	0	0	0	0	N/A	1	1	0	0	1	0.000993049	N/A	1	1
PDGFRB	0	0	0	0	N/A	1	1	0	0	0	0	N/A	1	1	0	0	0	0	N/A	1	1	1	0.00632911	1	0.000993049	0.156064	0.252952	0.769854
HRAS	4	0.0106667	4	0.00288184	0.268064	0.0682403	0.367448	0	0	2	0.0148148	N/A	1	1	0	0	0	0	N/A	1	1	0	0	3	0.00297915	N/A	1	1
EGFR	4	0.0106667	9	0.00648415	0.60533	0.492533	1	1	0.0188679	0	0	0	0.281915	1	1	0.0212766	3	0.025	1.17949	1	1	1	0.00632911	6	0.00595829	0.941059	1	1
RET	2	0.00533333	3	0.00216138	0.403971	0.28884	0.808753	0	0	0	0	N/A	1	1	0	0	0	0	N/A	1	1	1	0.00632911	1	0.000993049	0.156064	0.252952	0.769854
CTNNB1	1	0.00266667	3	0.00216138	0.810108	1	1	0	0	0	0	N/A	1	1	0	0	0	0	N/A	1	1	0	0	2	0.0019861	N/A	1	1
MAP2K2	0	0	1	0.000720461	N/A	1	1	0	0	0	0	N/A	1	1	0	0	0	0	N/A	1	1	0	0	0	0	N/A	1	1
MAP2K1	1	0.00266667	2	0.00144092	0.539683	0.512234	1	0	0	0	0	N/A	1	1	0	0	0	0	N/A	1	1	0	0	0	0	N/A	1	1
EZH2	1	0.00266667	0	0	0	0.212706	0.709019	0	0	0	0	N/A	1	1	0	0	0	0	N/A	1	1	1	0.00632911	0	0	0	0.135622	0.52742
ARAF	0	0	0	0	N/A	1	1	0	0	0	0	N/A	1	1	0	0	0	0	N/A	1	1	0	0	1	0.000993049	N/A	1	1
GNAQ	0	0	0	0	N/A	1	1	0	0	0	0	N/A	1	1	0	0	0	0	N/A	1	1	0	0	0	0	N/A	1	1
ABL1	0	0	0	0	N/A	1	1	0	0	0	0	N/A	1	1	0	0	0	0	N/A	1	1	0	0	0	0	N/A	1	1
RAF1	1	0.00266667	0	0	0	0.212706	0.709019	0	0	0	0	N/A	1	1	0	0	0	0	N/A	1	1	0	0	0	0	N/A	1	1
ROS1	0	0	0	0	N/A	1	1	0	0	0	0	N/A	1	1	0	0	0	0	N/A	1	1	0	0	0	0	N/A	1	1
MYCN	0	0	0	0	N/A	1	1	0	0	0	0	N/A	1	1	0	0	0	0	N/A	1	1	0	0	0	0	N/A	1	1
DDR2	0	0	1	0.000720461	N/A	1	1	0	0	0	0	N/A	1	1	0	0	0	0	N/A	1	1	0	0	0	0	N/A	1	1
MET	2	0.00533333	3	0.00216138	0.403971	0.28884	0.808753	0	0	0	0	N/A	1	1	0	0	0	0	N/A	1	1	0	0	0	0	N/A	1	1
PIK3CA	111	0.296	530	0.381844	1.46916	0.0020407	0.0357122	17	0.320755	48	0.355556	1.16836	0.7343	1	14	0.297872	34	0.283333	0.931894	0.851213	1	34	0.21519	182	0.180735	0.804563	0.321525	0.900271
NRAS	2	0.00533333	3	0.00216138	0.403971	0.28884	0.808753	1	0.0188679	0	0	0	0.281915	1	0	0	0	0	N/A	1	1	1	0.00632911	1	0.000993049	0.156064	0.252952	0.769854
FLT3	0	0	0	0	N/A	1	1	0	0	0	0	N/A	1	1	0	0	0	0	N/A	1	1	0	0	0	0	N/A	1	1
VEGFA	0	0	0	0	N/A	1	1	0	0	0	0	N/A	1	1	0	0	0	0	N/A	1	1	0	0	0	0	N/A	1	1
JAK2	3	0.008	1	0.000720461	0.0894016	0.0321882	0.225317	0	0	1	0.00740741	N/A	1	1	1	0.0212766	0	0	0	0.281437	1	2	0.0126582	0	0	0	0.0182927	0.182927
JAK3	0	0	0	0	N/A	1	1	0	0	0	0	N/A	1	1	0	0	0	0	N/A	1	1	0	0	0	0	N/A	1	1
NF1	22	0.0586667	56	0.0403458	0.674584	0.15556	0.680574	4	0.0754717	7	0.0518519	0.669922	0.507473	1	1	0.0212766	4	0.0333333	1.58621	1	1	15	0.0949367	45	0.0446872	0.445946	0.0179576	0.182927
CDH1	51	0.136	133	0.0958213	0.67326	0.0283493	0.225317	1	0.0188679	6	0.0444444	2.4186	0.675205	1	1	0.0212766	0	0	0	0.281437	1	12	0.0759494	38	0.0377358	0.477124	0.0347399	0.270199
MYC	0	0	0	0	N/A	1	1	0	0	0	0	N/A	1	1	0	0	0	0	N/A	1	1	0	0	0	0	N/A	1	1
TERT	2	0.00533333	1	0.000720461	0.134463	0.11632	0.574468	0	0	1	0.00740741	N/A	1	1	0	0	0	0	N/A	1	1	2	0.0126582	10	0.00993049	0.782347	0.671804	1
BRCA1	6	0.016	34	0.0244957	1.54431	0.434518	1	0	0	0	0	N/A	1	1	1	0.0212766	3	0.025	1.17949	1	1	7	0.0443038	62	0.061569	1.41527	0.471522	1
CDKN2A	5	0.0133333	15	0.0108069	0.808449	0.594253	1	0	0	0	0	N/A	1	1	0	0	1	0.00833333	N/A	1	1	2	0.0126582	16	0.0158888	1.25933	1	1
IDH2	1	0.00266667	0	0	0	0.212706	0.709019	0	0	0	0	N/A	1	1	0	0	0	0	N/A	1	1	0	0	0	0	N/A	1	1
IDH1	1	0.00266667	1	0.000720461	0.269647	0.380263	0.950656	0	0	0	0	N/A	1	1	0	0	0	0	N/A	1	1	0	0	1	0.000993049	N/A	1	1
NPM1	0	0	2	0.00144092	N/A	1	1	0	0	0	0	N/A	1	1	0	0	0	0	N/A	1	1	0	0	1	0.000993049	N/A	1	1
BRCA2	20	0.0533333	64	0.0461095	0.858006	0.584619	1	2	0.0377358	2	0.0148148	0.383459	0.315829	1	3	0.0638298	5	0.0416667	0.637681	0.687993	1	11	0.0696203	29	0.0287984	0.396263	0.0161124	0.182927
FGFR1	7	0.0186667	4	0.00288184	0.151941	0.00277738	0.0388833	0	0	1	0.00740741	N/A	1	1	0	0	1	0.00833333	N/A	1	1	0	0	0	0	N/A	1	1
MTOR	2	0.00533333	4	0.00288184	0.539017	0.613471	1	0	0	0	0	N/A	1	1	0	0	0	0	N/A	1	1	2	0.0126582	1	0.000993049	0.0775348	0.0499707	0.327603
PDCD1LG2	0	0	0	0	N/A	1	1	0	0	0	0	N/A	1	1	0	0	0	0	N/A	1	1	0	0	0	0	N/A	1	1
MDM2	0	0	0	0	N/A	1	1	0	0	0	0	N/A	1	1	0	0	0	0	N/A	1	1	0	0	0	0	N/A	1	1
FGFR2	7	0.0186667	9	0.00648415	0.343106	0.0571814	0.333558	0	0	0	0	N/A	1	1	0	0	0	0	N/A	1	1	0	0	6	0.00595829	N/A	1	1
FGFR3	3	0.008	1	0.000720461	0.0894016	0.0321882	0.225317	0	0	0	0	N/A	1	1	0	0	0	0	N/A	1	1	0	0	2	0.0019861	N/A	1	1
KRAS	7	0.0186667	26	0.018732	1.00357	1	1	2	0.0377358	2	0.0148148	0.383459	0.315829	1	0	0	0	0	N/A	1	1	9	0.056962	22	0.0218471	0.369769	0.0276253	0.241721
SMO	3	0.008	0	0	0	0.009563	0.111568	0	0	0	0	N/A	1	1	0	0	0	0	N/A	1	1	0	0	1	0.000993049	N/A	1	1
MYD88	1	0.00266667	0	0	0	0.212706	0.709019	0	0	1	0.00740741	N/A	1	1	0	0	0	0	N/A	1	1	1	0.00632911	0	0	0	0.135622	0.52742
TP53	141	0.376	558	0.402017	1.11571	0.372673	0.950656	23	0.433962	84	0.622222	2.14834	0.0223416	0.521304	34	0.723404	100	0.833333	1.91176	0.13111	1	101	0.639241	848	0.842105	3.0099	1.64161e-08	1.14913e-06
ALK	1	0.00266667	2	0.00144092	0.539683	0.512234	1	0	0	0	0	N/A	1	1	0	0	0	0	N/A	1	1	0	0	1	0.000993049	N/A	1	1
ESR1	131	0.349333	184	0.132565	0.284649	6.24826e-20	4.37378e-18	18	0.339623	9	0.0666667	0.138889	7.09453e-06	0.000496617	0	0	0	0	N/A	1	1	4	0.0253165	4	0.00397219	0.153539	0.0146728	0.182927
CCND1	0	0	1	0.000720461	N/A	1	1	0	0	0	0	N/A	1	1	0	0	0	0	N/A	1	1	0	0	1	0.000993049	N/A	1	1
CD274	0	0	0	0	N/A	1	1	0	0	0	0	N/A	1	1	0	0	0	0	N/A	1	1	0	0	0	0	N/A	1	1
PTPN11	1	0.00266667	5	0.00360231	1.35213	1	1	0	0	0	0	N/A	1	1	0	0	0	0	N/A	1	1	0	0	3	0.00297915	N/A	1	1
GNAS	0	0	0	0	N/A	1	1	0	0	0	0	N/A	1	1	0	0	0	0	N/A	1	1	0	0	1	0.000993049	N/A	1	1
ERBB2	13	0.0346667	39	0.028098	0.805041	0.493274	1	2	0.0377358	2	0.0148148	0.383459	0.315829	1	3	0.0638298	6	0.05	0.77193	0.712381	1	6	0.0379747	23	0.0228401	0.592141	0.267897	0.781366
KIT	2	0.00533333	2	0.00144092	0.26912	0.200452	0.709019	0	0	0	0	N/A	1	1	0	0	0	0	N/A	1	1	0	0	0	0	N/A	1	1
PTEN	27	0.072	98	0.0706052	0.979156	0.909966	1	3	0.0566038	4	0.0296296	0.508906	0.404542	1	0	0	3	0.025	N/A	0.559811	1	23	0.14557	67	0.0665343	0.418363	0.00191098	0.0445895
AKT1	27	0.072	64	0.0461095	0.623028	0.0488068	0.310589	1	0.0188679	0	0	0	0.281915	1	0	0	0	0	N/A	1	1	7	0.0443038	22	0.0218471	0.481798	0.0995447	0.52742
CDK4	0	0	1	0.000720461	N/A	1	1	0	0	0	0	N/A	1	1	0	0	0	0	N/A	1	1	0	0	0	0	N/A	1	1
BRAF	4	0.0106667	12	0.00864553	0.808866	0.758457	1	0	0	0	0	N/A	1	1	0	0	0	0	N/A	1	1	2	0.0126582	5	0.00496524	0.389222	0.243303	0.769854
CDK6	0	0	0	0	N/A	1	1	0	0	0	0	N/A	1	1	0	0	0	0	N/A	1	1	1	0.00632911	0	0	0	0.135622	0.52742
GNA11	0	0	0	0	N/A	1	1	0	0	0	0	N/A	1	1	0	0	0	0	N/A	1	1	0	0	0	0	N/A	1	1
FOXL2	0	0	0	0	N/A	1	1	0	0	0	0	N/A	1	1	0	0	0	0	N/A	1	1	0	0	0	0	N/A	1	1
MPL	0	0	0	0	N/A	1	1	0	0	0	0	N/A	1	1	0	0	0	0	N/A	1	1	1	0.00632911	0	0	0	0.135622	0.52742
BTK	0	0	0	0	N/A	1	1	0	0	0	0	N/A	1	1	0	0	0	0	N/A	1	1	0	0	0	0	N/A	1	1
ATM	26	0.107438	33	0.0237752	0.202328	3.46014e-08	1.21105e-06	1	0.030303	2	0.0148148	0.481203	0.483398	1	1	0.0454545	1	0.00833333	0.176471	0.286785	1	4	0.0449438	14	0.0139027	0.299597	0.0514805	0.327603
CDK12	3	0.0123967	9	0.00648415	0.519942	0.402854	0.972406	0	0	1	0.00740741	N/A	1	1	0	0	1	0.00833333	N/A	1	1	2	0.0224719	4	0.00397219	0.17348	0.0788935	0.460212
PALB2	5	0.0206612	17	0.0122478	0.587746	0.357697	0.950656	0	0	1	0.00740741	N/A	1	1	0	0	2	0.0166667	N/A	1	1	3	0.0337079	12	0.0119166	0.345729	0.115563	0.52742
STK11	0	0	8	0.00576369	N/A	0.613614	1	0	0	1	0.00740741	N/A	1	1	0	0	3	0.025	N/A	1	1	1	0.011236	13	0.0129096	1.15091	1	1
RB1	18	0.0743802	53	0.0381844	0.494049	0.0160863	0.160863	1	0.030303	1	0.00740741	0.238806	0.355218	1	0	0	6	0.05	N/A	0.590194	1	5	0.0561798	88	0.0873883	1.60871	0.426338	1
AR	0	0	3	0.00216138	N/A	1	1	0	0	0	0	N/A	1	1	0	0	0	0	N/A	1	1	1	0.011236	1	0.000993049	0.0874751	0.155883	0.574305
APC	6	0.0247934	16	0.0115274	0.458698	0.1231	0.574468	1	0.030303	1	0.00740741	0.238806	0.355218	1	0	0	1	0.00833333	N/A	1	1	0	0	15	0.0148957	N/A	0.6258	1
CHEK2	27	0.11157	53	0.0381844	0.316133	1.27982e-05	0.000298626	6	0.181818	5	0.037037	0.173077	0.00827501	0.289625	1	0.0454545	0	0	0	0.15493	1	10	0.11236	11	0.0109235	0.087249	1.2765e-06	4.46776e-05

## Sheet: Supplementary Data 5
Supplementary Data 5: Prevalence of different classes of gene alterations in tissue and liquid biopsies
Tissue biopsy: TBx, Liquid biopsy: LBx, SV: Short variants, CN: Copy number alterations, RE:Rearrangements, Multiple: Multiple variant types
Total number of TBx samples = 29,704, Total number of LBx samples = 3,339
Biopsy	Gene	Variant Type	#Altered Samples	Prevalence (%)
TBx	ERRFI1	SV	45	0.00151495
TBx	ERRFI1	RE	2	6.7331e-05
TBx	ERRFI1	CN	0	0
TBx	ERRFI1	Multiple	0	0
TBx	PDGFRA	SV	24	0.000807972
TBx	PDGFRA	RE	8	0.000269324
TBx	PDGFRA	CN	0	0
TBx	PDGFRA	Multiple	0	0
TBx	CRKL	SV	1	3.36655e-05
TBx	CRKL	RE	1	3.36655e-05
TBx	CRKL	CN	107	0.00360221
TBx	CRKL	Multiple	0	0
TBx	PDGFRB	SV	18	0.000605979
TBx	PDGFRB	RE	5	0.000168327
TBx	PDGFRB	CN	23	0.000774306
TBx	PDGFRB	Multiple	0	0
TBx	HRAS	SV	161	0.00542015
TBx	HRAS	RE	0	0
TBx	HRAS	CN	0	0
TBx	HRAS	Multiple	0	0
TBx	EGFR	SV	167	0.00562214
TBx	EGFR	RE	30	0.00100996
TBx	EGFR	CN	568	0.019122
TBx	EGFR	Multiple	32	0.0010773
TBx	RET	SV	80	0.00269324
TBx	RET	RE	36	0.00121196
TBx	RET	CN	185	0.00622812
TBx	RET	Multiple	1	3.36655e-05
TBx	CTNNB1	SV	95	0.00319822
TBx	CTNNB1	RE	35	0.00117829
TBx	CTNNB1	CN	0	0
TBx	CTNNB1	Multiple	1	3.36655e-05
TBx	MAP2K2	SV	15	0.000504982
TBx	MAP2K2	RE	0	0
TBx	MAP2K2	CN	64	0.00215459
TBx	MAP2K2	Multiple	0	0
TBx	MAP2K1	SV	38	0.00127929
TBx	MAP2K1	RE	1	3.36655e-05
TBx	MAP2K1	CN	0	0
TBx	MAP2K1	Multiple	0	0
TBx	EZH2	SV	84	0.0028279
TBx	EZH2	RE	93	0.00313089
TBx	EZH2	CN	0	0
TBx	EZH2	Multiple	2	6.7331e-05
TBx	ARAF	SV	15	0.000504982
TBx	ARAF	RE	0	0
TBx	ARAF	CN	106	0.00356854
TBx	ARAF	Multiple	1	3.36655e-05
TBx	GNAQ	SV	6	0.000201993
TBx	GNAQ	RE	0	0
TBx	GNAQ	CN	0	0
TBx	GNAQ	Multiple	0	0
TBx	ABL1	SV	61	0.0020536
TBx	ABL1	RE	6	0.000201993
TBx	ABL1	CN	0	0
TBx	ABL1	Multiple	0	0
TBx	RAF1	SV	15	0.000504982
TBx	RAF1	RE	29	0.000976299
TBx	RAF1	CN	238	0.00801239
TBx	RAF1	Multiple	5	0.000168327
TBx	ROS1	SV	39	0.00131295
TBx	ROS1	RE	48	0.00161594
TBx	ROS1	CN	0	0
TBx	ROS1	Multiple	0	0
TBx	MYCN	SV	13	0.000437651
TBx	MYCN	RE	0	0
TBx	MYCN	CN	185	0.00622812
TBx	MYCN	Multiple	0	0
TBx	DDR2	SV	17	0.000572313
TBx	DDR2	RE	0	0
TBx	DDR2	CN	0	0
TBx	DDR2	Multiple	0	0
TBx	MET	SV	33	0.00111096
TBx	MET	RE	2	6.7331e-05
TBx	MET	CN	138	0.00464584
TBx	MET	Multiple	2	6.7331e-05
TBx	PIK3CA	SV	9731	0.327599
TBx	PIK3CA	RE	0	0
TBx	PIK3CA	CN	312	0.0105036
TBx	PIK3CA	Multiple	401	0.0134999
TBx	NRAS	SV	74	0.00249125
TBx	NRAS	RE	0	0
TBx	NRAS	CN	0	0
TBx	NRAS	Multiple	0	0
TBx	FLT3	SV	31	0.00104363
TBx	FLT3	RE	2	6.7331e-05
TBx	FLT3	CN	153	0.00515082
TBx	FLT3	Multiple	0	0
TBx	VEGFA	SV	2	6.7331e-05
TBx	VEGFA	RE	0	0
TBx	VEGFA	CN	536	0.0180447
TBx	VEGFA	Multiple	0	0
TBx	JAK2	SV	39	0.00131295
TBx	JAK2	RE	0	0
TBx	JAK2	CN	0	0
TBx	JAK2	Multiple	0	0
TBx	JAK3	SV	23	0.000774306
TBx	JAK3	RE	1	3.36655e-05
TBx	JAK3	CN	0	0
TBx	JAK3	Multiple	0	0
TBx	NF1	SV	1323	0.0445395
TBx	NF1	RE	248	0.00834904
TBx	NF1	CN	0	0
TBx	NF1	Multiple	21	0.000706975
TBx	CDH1	SV	3212	0.108134
TBx	CDH1	RE	47	0.00158228
TBx	CDH1	CN	0	0
TBx	CDH1	Multiple	1	3.36655e-05
TBx	MYC	SV	6	0.000201993
TBx	MYC	RE	40	0.00134662
TBx	MYC	CN	5911	0.198997
TBx	MYC	Multiple	14	0.000471317
TBx	TERT	SV	386	0.0129949
TBx	TERT	RE	0	0
TBx	TERT	CN	0	0
TBx	TERT	Multiple	0	0
TBx	BRCA1	SV	905	0.0304673
TBx	BRCA1	RE	135	0.00454484
TBx	BRCA1	CN	0	0
TBx	BRCA1	Multiple	22	0.000740641
TBx	CDKN2A	SV	430	0.0144762
TBx	CDKN2A	RE	53	0.00178427
TBx	CDKN2A	CN	0	0
TBx	CDKN2A	Multiple	2	6.7331e-05
TBx	IDH2	SV	23	0.000774306
TBx	IDH2	RE	0	0
TBx	IDH2	CN	0	0
TBx	IDH2	Multiple	0	0
TBx	IDH1	SV	32	0.0010773
TBx	IDH1	RE	0	0
TBx	IDH1	CN	0	0
TBx	IDH1	Multiple	0	0
TBx	NPM1	SV	18	0.000605979
TBx	NPM1	RE	30	0.00100996
TBx	NPM1	CN	0	0
TBx	NPM1	Multiple	0	0
TBx	BRCA2	SV	1173	0.0394896
TBx	BRCA2	RE	80	0.00269324
TBx	BRCA2	CN	0	0
TBx	BRCA2	Multiple	19	0.000639644
TBx	FGFR1	SV	82	0.00276057
TBx	FGFR1	RE	12	0.000403986
TBx	FGFR1	CN	3948	0.132911
TBx	FGFR1	Multiple	38	0.00127929
TBx	MTOR	SV	98	0.00329922
TBx	MTOR	RE	2	6.7331e-05
TBx	MTOR	CN	11	0.00037032
TBx	MTOR	Multiple	0	0
TBx	PDCD1LG2	SV	3	0.000100996
TBx	PDCD1LG2	RE	0	0
TBx	PDCD1LG2	CN	458	0.0154188
TBx	PDCD1LG2	Multiple	1	3.36655e-05
TBx	MDM2	SV	0	0
TBx	MDM2	RE	0	0
TBx	MDM2	CN	1291	0.0434622
TBx	MDM2	Multiple	0	0
TBx	FGFR2	SV	212	0.00713709
TBx	FGFR2	RE	118	0.00397253
TBx	FGFR2	CN	452	0.0152168
TBx	FGFR2	Multiple	47	0.00158228
TBx	FGFR3	SV	51	0.00171694
TBx	FGFR3	RE	38	0.00127929
TBx	FGFR3	CN	63	0.00212093
TBx	FGFR3	Multiple	6	0.000201993
TBx	KRAS	SV	573	0.0192903
TBx	KRAS	RE	0	0
TBx	KRAS	CN	616	0.0207379
TBx	KRAS	Multiple	31	0.00104363
TBx	SMO	SV	30	0.00100996
TBx	SMO	RE	0	0
TBx	SMO	CN	0	0
TBx	SMO	Multiple	0	0
TBx	MYD88	SV	15	0.000504982
TBx	MYD88	RE	0	0
TBx	MYD88	CN	0	0
TBx	MYD88	Multiple	0	0
TBx	TP53	SV	15485	0.52131
TBx	TP53	RE	66	0.00222192
TBx	TP53	CN	0	0
TBx	TP53	Multiple	25	0.000841637
TBx	ALK	SV	61	0.0020536
TBx	ALK	RE	29	0.000976299
TBx	ALK	CN	35	0.00117829
TBx	ALK	Multiple	0	0
TBx	ESR1	SV	3110	0.1047
TBx	ESR1	RE	6	0.000201993
TBx	ESR1	CN	466	0.0156881
TBx	ESR1	Multiple	58	0.0019526
TBx	CCND1	SV	27	0.000908968
TBx	CCND1	RE	1	3.36655e-05
TBx	CCND1	CN	0	0
TBx	CCND1	Multiple	0	0
TBx	CD274	SV	1	3.36655e-05
TBx	CD274	RE	4	0.000134662
TBx	CD274	CN	472	0.0158901
TBx	CD274	Multiple	0	0
TBx	PTPN11	SV	75	0.00252491
TBx	PTPN11	RE	0	0
TBx	PTPN11	CN	0	0
TBx	PTPN11	Multiple	0	0
TBx	GNAS	SV	95	0.00319822
TBx	GNAS	RE	0	0
TBx	GNAS	CN	0	0
TBx	GNAS	Multiple	0	0
TBx	ERBB2	SV	841	0.0283127
TBx	ERBB2	RE	5	0.000168327
TBx	ERBB2	CN	2510	0.0845004
TBx	ERBB2	Multiple	188	0.00632911
TBx	KIT	SV	40	0.00134662
TBx	KIT	RE	5	0.000168327
TBx	KIT	CN	279	0.00939267
TBx	KIT	Multiple	1	3.36655e-05
TBx	PTEN	SV	2169	0.0730205
TBx	PTEN	RE	138	0.00464584
TBx	PTEN	CN	0	0
TBx	PTEN	Multiple	6	0.000201993
TBx	AKT1	SV	1179	0.0396916
TBx	AKT1	RE	2	6.7331e-05
TBx	AKT1	CN	0	0
TBx	AKT1	Multiple	0	0
TBx	CDK4	SV	9	0.000302989
TBx	CDK4	RE	1	3.36655e-05
TBx	CDK4	CN	537	0.0180784
TBx	CDK4	Multiple	0	0
TBx	BRAF	SV	197	0.0066321
TBx	BRAF	RE	76	0.00255858
TBx	BRAF	CN	159	0.00535281
TBx	BRAF	Multiple	5	0.000168327
TBx	CDK6	SV	2	6.7331e-05
TBx	CDK6	RE	0	0
TBx	CDK6	CN	358	0.0120522
TBx	CDK6	Multiple	0	0
TBx	GNA11	SV	5	0.000168327
TBx	GNA11	RE	0	0
TBx	GNA11	CN	0	0
TBx	GNA11	Multiple	0	0
TBx	FOXL2	SV	0	0
TBx	FOXL2	RE	0	0
TBx	FOXL2	CN	0	0
TBx	FOXL2	Multiple	0	0
TBx	MPL	SV	38	0.00127929
TBx	MPL	RE	0	0
TBx	MPL	CN	0	0
TBx	MPL	Multiple	0	0
TBx	BTK	SV	10	0.000336655
TBx	BTK	RE	1	3.36655e-05
TBx	BTK	CN	0	0
TBx	BTK	Multiple	0	0
TBx	ATM	SV	692	0.0232965
TBx	ATM	RE	47	0.00158228
TBx	ATM	CN	0	0
TBx	ATM	Multiple	0	0
TBx	CDK12	SV	139	0.0046795
TBx	CDK12	RE	245	0.00824805
TBx	CDK12	CN	0	0
TBx	CDK12	Multiple	7	0.000235658
TBx	PALB2	SV	389	0.0130959
TBx	PALB2	RE	27	0.000908968
TBx	PALB2	CN	0	0
TBx	PALB2	Multiple	1	3.36655e-05
TBx	STK11	SV	296	0.00996499
TBx	STK11	RE	53	0.00178427
TBx	STK11	CN	0	0
TBx	STK11	Multiple	4	0.000134662
TBx	RB1	SV	1379	0.0464247
TBx	RB1	RE	243	0.00818072
TBx	RB1	CN	0	0
TBx	RB1	Multiple	11	0.00037032
TBx	AR	SV	38	0.00127929
TBx	AR	RE	1	3.36655e-05
TBx	AR	CN	153	0.00515082
TBx	AR	Multiple	0	0
TBx	APC	SV	326	0.010975
TBx	APC	RE	26	0.000875303
TBx	APC	CN	0	0
TBx	APC	Multiple	4	0.000134662
TBx	CHEK2	SV	654	0.0220172
TBx	CHEK2	RE	21	0.000706975
TBx	CHEK2	CN	0	0
TBx	CHEK2	Multiple	1	3.36655e-05
LBx	ERRFI1	SV	4	0.00119796
LBx	ERRFI1	RE	0	0
LBx	ERRFI1	CN	0	0
LBx	ERRFI1	Multiple	0	0
LBx	PDGFRA	SV	1	0.000299491
LBx	PDGFRA	RE	2	0.000598982
LBx	PDGFRA	CN	0	0
LBx	PDGFRA	Multiple	0	0
LBx	CRKL	SV	0	0
LBx	CRKL	RE	0	0
LBx	CRKL	CN	0	0
LBx	CRKL	Multiple	0	0
LBx	PDGFRB	SV	3	0.000898473
LBx	PDGFRB	RE	1	0.000299491
LBx	PDGFRB	CN	5	0.00149745
LBx	PDGFRB	Multiple	0	0
LBx	HRAS	SV	8	0.00239593
LBx	HRAS	RE	0	0
LBx	HRAS	CN	0	0
LBx	HRAS	Multiple	0	0
LBx	EGFR	SV	59	0.01767
LBx	EGFR	RE	1	0.000299491
LBx	EGFR	CN	19	0.00569033
LBx	EGFR	Multiple	3	0.000898473
LBx	RET	SV	8	0.00239593
LBx	RET	RE	5	0.00149745
LBx	RET	CN	3	0.000898473
LBx	RET	Multiple	0	0
LBx	CTNNB1	SV	7	0.00209644
LBx	CTNNB1	RE	0	0
LBx	CTNNB1	CN	0	0
LBx	CTNNB1	Multiple	0	0
LBx	MAP2K2	SV	0	0
LBx	MAP2K2	RE	0	0
LBx	MAP2K2	CN	1	0.000299491
LBx	MAP2K2	Multiple	0	0
LBx	MAP2K1	SV	14	0.00419287
LBx	MAP2K1	RE	0	0
LBx	MAP2K1	CN	0	0
LBx	MAP2K1	Multiple	0	0
LBx	EZH2	SV	5	0.00149745
LBx	EZH2	RE	1	0.000299491
LBx	EZH2	CN	0	0
LBx	EZH2	Multiple	0	0
LBx	ARAF	SV	3	0.000898473
LBx	ARAF	RE	0	0
LBx	ARAF	CN	5	0.00149745
LBx	ARAF	Multiple	0	0
LBx	GNAQ	SV	1	0.000299491
LBx	GNAQ	RE	0	0
LBx	GNAQ	CN	0	0
LBx	GNAQ	Multiple	0	0
LBx	ABL1	SV	3	0.000898473
LBx	ABL1	RE	0	0
LBx	ABL1	CN	0	0
LBx	ABL1	Multiple	0	0
LBx	RAF1	SV	7	0.00209644
LBx	RAF1	RE	0	0
LBx	RAF1	CN	8	0.00239593
LBx	RAF1	Multiple	0	0
LBx	ROS1	SV	2	0.000598982
LBx	ROS1	RE	4	0.00119796
LBx	ROS1	CN	0	0
LBx	ROS1	Multiple	0	0
LBx	MYCN	SV	4	0.00119796
LBx	MYCN	RE	0	0
LBx	MYCN	CN	7	0.00209644
LBx	MYCN	Multiple	1	0.000299491
LBx	DDR2	SV	1	0.000299491
LBx	DDR2	RE	0	0
LBx	DDR2	CN	0	0
LBx	DDR2	Multiple	0	0
LBx	MET	SV	6	0.00179695
LBx	MET	RE	0	0
LBx	MET	CN	2	0.000598982
LBx	MET	Multiple	0	0
LBx	PIK3CA	SV	1093	0.327344
LBx	PIK3CA	RE	0	0
LBx	PIK3CA	CN	15	0.00449236
LBx	PIK3CA	Multiple	18	0.00539084
LBx	NRAS	SV	13	0.00389338
LBx	NRAS	RE	0	0
LBx	NRAS	CN	0	0
LBx	NRAS	Multiple	0	0
LBx	FLT3	SV	5	0.00149745
LBx	FLT3	RE	0	0
LBx	FLT3	CN	4	0.00119796
LBx	FLT3	Multiple	0	0
LBx	VEGFA	SV	0	0
LBx	VEGFA	RE	0	0
LBx	VEGFA	CN	1	0.000299491
LBx	VEGFA	Multiple	0	0
LBx	JAK2	SV	46	0.0137766
LBx	JAK2	RE	0	0
LBx	JAK2	CN	0	0
LBx	JAK2	Multiple	0	0
LBx	JAK3	SV	1	0.000299491
LBx	JAK3	RE	0	0
LBx	JAK3	CN	0	0
LBx	JAK3	Multiple	0	0
LBx	NF1	SV	266	0.0796646
LBx	NF1	RE	18	0.00539084
LBx	NF1	CN	0	0
LBx	NF1	Multiple	4	0.00119796
LBx	CDH1	SV	410	0.122791
LBx	CDH1	RE	6	0.00179695
LBx	CDH1	CN	0	0
LBx	CDH1	Multiple	0	0
LBx	MYC	SV	0	0
LBx	MYC	RE	0	0
LBx	MYC	CN	40	0.0119796
LBx	MYC	Multiple	0	0
LBx	TERT	SV	38	0.0113807
LBx	TERT	RE	0	0
LBx	TERT	CN	0	0
LBx	TERT	Multiple	0	0
LBx	BRCA1	SV	95	0.0284516
LBx	BRCA1	RE	4	0.00119796
LBx	BRCA1	CN	0	0
LBx	BRCA1	Multiple	2	0.000598982
LBx	CDKN2A	SV	37	0.0110812
LBx	CDKN2A	RE	7	0.00209644
LBx	CDKN2A	CN	0	0
LBx	CDKN2A	Multiple	0	0
LBx	IDH2	SV	14	0.00419287
LBx	IDH2	RE	0	0
LBx	IDH2	CN	0	0
LBx	IDH2	Multiple	0	0
LBx	IDH1	SV	10	0.00299491
LBx	IDH1	RE	0	0
LBx	IDH1	CN	0	0
LBx	IDH1	Multiple	0	0
LBx	NPM1	SV	1	0.000299491
LBx	NPM1	RE	1	0.000299491
LBx	NPM1	CN	0	0
LBx	NPM1	Multiple	0	0
LBx	BRCA2	SV	145	0.0434262
LBx	BRCA2	RE	11	0.0032944
LBx	BRCA2	CN	0	0
LBx	BRCA2	Multiple	10	0.00299491
LBx	FGFR1	SV	15	0.00449236
LBx	FGFR1	RE	4	0.00119796
LBx	FGFR1	CN	172	0.0515124
LBx	FGFR1	Multiple	5	0.00149745
LBx	MTOR	SV	13	0.00389338
LBx	MTOR	RE	0	0
LBx	MTOR	CN	0	0
LBx	MTOR	Multiple	0	0
LBx	PDCD1LG2	SV	0	0
LBx	PDCD1LG2	RE	0	0
LBx	PDCD1LG2	CN	23	0.00688829
LBx	PDCD1LG2	Multiple	0	0
LBx	MDM2	SV	1	0.000299491
LBx	MDM2	RE	0	0
LBx	MDM2	CN	51	0.015274
LBx	MDM2	Multiple	0	0
LBx	FGFR2	SV	52	0.0155735
LBx	FGFR2	RE	19	0.00569033
LBx	FGFR2	CN	20	0.00598982
LBx	FGFR2	Multiple	4	0.00119796
LBx	FGFR3	SV	4	0.00119796
LBx	FGFR3	RE	9	0.00269542
LBx	FGFR3	CN	1	0.000299491
LBx	FGFR3	Multiple	0	0
LBx	KRAS	SV	136	0.0407308
LBx	KRAS	RE	0	0
LBx	KRAS	CN	14	0.00419287
LBx	KRAS	Multiple	0	0
LBx	SMO	SV	5	0.00149745
LBx	SMO	RE	0	0
LBx	SMO	CN	0	0
LBx	SMO	Multiple	0	0
LBx	MYD88	SV	10	0.00299491
LBx	MYD88	RE	0	0
LBx	MYD88	CN	0	0
LBx	MYD88	Multiple	0	0
LBx	TP53	SV	1455	0.435759
LBx	TP53	RE	15	0.00449236
LBx	TP53	CN	0	0
LBx	TP53	Multiple	8	0.00239593
LBx	ALK	SV	7	0.00209644
LBx	ALK	RE	6	0.00179695
LBx	ALK	CN	3	0.000898473
LBx	ALK	Multiple	0	0
LBx	ESR1	SV	858	0.256963
LBx	ESR1	RE	2	0.000598982
LBx	ESR1	CN	9	0.00269542
LBx	ESR1	Multiple	7	0.00209644
LBx	CCND1	SV	7	0.00209644
LBx	CCND1	RE	1	0.000299491
LBx	CCND1	CN	0	0
LBx	CCND1	Multiple	0	0
LBx	CD274	SV	0	0
LBx	CD274	RE	2	0.000598982
LBx	CD274	CN	24	0.00718778
LBx	CD274	Multiple	0	0
LBx	PTPN11	SV	21	0.00628931
LBx	PTPN11	RE	0	0
LBx	PTPN11	CN	0	0
LBx	PTPN11	Multiple	0	0
LBx	GNAS	SV	40	0.0119796
LBx	GNAS	RE	0	0
LBx	GNAS	CN	0	0
LBx	GNAS	Multiple	0	0
LBx	ERBB2	SV	136	0.0407308
LBx	ERBB2	RE	1	0.000299491
LBx	ERBB2	CN	54	0.0161725
LBx	ERBB2	Multiple	7	0.00209644
LBx	KIT	SV	5	0.00149745
LBx	KIT	RE	0	0
LBx	KIT	CN	2	0.000598982
LBx	KIT	Multiple	0	0
LBx	PTEN	SV	215	0.0643905
LBx	PTEN	RE	7	0.00209644
LBx	PTEN	CN	0	0
LBx	PTEN	Multiple	2	0.000598982
LBx	AKT1	SV	142	0.0425277
LBx	AKT1	RE	0	0
LBx	AKT1	CN	0	0
LBx	AKT1	Multiple	0	0
LBx	CDK4	SV	0	0
LBx	CDK4	RE	0	0
LBx	CDK4	CN	11	0.0032944
LBx	CDK4	Multiple	0	0
LBx	BRAF	SV	48	0.0143756
LBx	BRAF	RE	0	0
LBx	BRAF	CN	5	0.00149745
LBx	BRAF	Multiple	0	0
LBx	CDK6	SV	0	0
LBx	CDK6	RE	0	0
LBx	CDK6	CN	8	0.00239593
LBx	CDK6	Multiple	0	0
LBx	GNA11	SV	0	0
LBx	GNA11	RE	0	0
LBx	GNA11	CN	0	0
LBx	GNA11	Multiple	0	0
LBx	FOXL2	SV	0	0
LBx	FOXL2	RE	0	0
LBx	FOXL2	CN	0	0
LBx	FOXL2	Multiple	0	0
LBx	MPL	SV	8	0.00239593
LBx	MPL	RE	0	0
LBx	MPL	CN	0	0
LBx	MPL	Multiple	0	0
LBx	BTK	SV	1	0.000299491
LBx	BTK	RE	0	0
LBx	BTK	CN	0	0
LBx	BTK	Multiple	0	0
LBx	ATM	SV	242	0.0991397
LBx	ATM	RE	5	0.00204834
LBx	ATM	CN	0	0
LBx	ATM	Multiple	0	0
LBx	CDK12	SV	21	0.00860303
LBx	CDK12	RE	7	0.00286768
LBx	CDK12	CN	0	0
LBx	CDK12	Multiple	0	0
LBx	PALB2	SV	43	0.0176157
LBx	PALB2	RE	2	0.000819336
LBx	PALB2	CN	0	0
LBx	PALB2	Multiple	0	0
LBx	STK11	SV	26	0.0106514
LBx	STK11	RE	1	0.000409668
LBx	STK11	CN	0	0
LBx	STK11	Multiple	0	0
LBx	RB1	SV	195	0.0798853
LBx	RB1	RE	17	0.00696436
LBx	RB1	CN	0	0
LBx	RB1	Multiple	11	0.00450635
LBx	AR	SV	5	0.00204834
LBx	AR	RE	0	0
LBx	AR	CN	3	0.001229
LBx	AR	Multiple	0	0
LBx	APC	SV	50	0.0204834
LBx	APC	RE	6	0.00245801
LBx	APC	CN	0	0
LBx	APC	Multiple	0	0
LBx	CHEK2	SV	313	0.128226
LBx	CHEK2	RE	2	0.000819336
LBx	CHEK2	CN	0	0
LBx	CHEK2	Multiple	0	0

## Sheet: Supplementary Data 6
Supplementary Data 6: Patterns of co-occurrence and mutual exclusivity between gene alterations for each biopsy platform
Tissue biopsy: TBx, Liquid biopsy: LBx
This analysis was limited to the most frequently observed alterations: TP53, PIK3CA, ESR1, CDH1, PTEN, NF1, BRCA2, AKT1, ERBB2, BRCA1, KRAS, CDKN2A, TERT, FGFR2, BRAF, EGFR, HRAS, RB1
A two-sided Fisher’s exact test with FDR correction was applied for this analysis.
TBx (N=29,704)										LBx (N=3,339)
Gene1	Gene2	Gene1(+) Gene2(+)	Gene1(-) Gene2(+)	Gene1(+) Gene2(-)	Gene1(-) Gene2(-)	Odds ratio	P-value	P-value (FDR)		Gene1	Gene2	Gene1(+) Gene2(+)	Gene1(-) Gene2(+)	Gene1(+) Gene2(-)	Gene1(-) Gene2(-)	Odds ratio	P-value	P-value (FDR)
AKT1	BRAF	49	388	1132	28135	3.13881	7.83909e-11	3.86897e-10		AKT1	BRAF	11	42	131	3155	6.30771	9.16e-06	7.786e-05
AKT1	BRCA1	17	1045	1164	27478	0.38403	9.31043e-06	2.73942e-05		AKT1	BRCA1	4	97	138	3100	0.926341	1	1
AKT1	BRCA2	17	1255	1164	27268	0.317326	2.7708e-08	1.05983e-07		AKT1	BRCA2	7	159	135	3038	0.990729	1	1
AKT1	CDH1	198	3062	983	25461	1.67487	9.69619e-10	4.23862e-09		AKT1	CDH1	24	392	118	2805	1.45538	0.117645	0.268651
AKT1	CDKN2A	27	458	1154	28065	1.4337	0.0777783	0.117823		AKT1	CDKN2A	5	39	137	3158	2.95527	0.0370955	0.109122
AKT1	EGFR	21	776	1160	27747	0.647315	0.0528852	0.0850765		AKT1	EGFR	6	76	136	3121	1.81173	0.160878	0.346681
AKT1	ERBB2	19	3525	1162	24998	0.115956	5.97518e-42	9.14202e-41		AKT1	ERBB2	3	195	139	3002	0.332263	0.0453845	0.1229
AKT1	ESR1	176	3464	1005	25059	1.26687	0.00569555	0.0108927		AKT1	ESR1	50	826	92	2371	1.56003	0.0148319	0.0546814
AKT1	FGFR2	15	814	1166	27709	0.437914	0.000560188	0.00127923		AKT1	FGFR2	3	92	139	3105	0.728417	0.797567	0.96712
AKT1	HRAS	5	156	1176	28367	0.773128	0.838072	0.843586		AKT1	HRAS	1	7	141	3190	3.23202	0.29393	0.552553
AKT1	KRAS	38	1182	1143	27341	0.769014	0.133841	0.191381		AKT1	KRAS	7	143	135	3054	1.10738	0.682032	0.903471
AKT1	NF1	129	1463	1052	27060	2.26808	1.16627e-14	8.07753e-14		AKT1	NF1	29	259	113	2938	2.9112	8.24636e-06	7.42172e-05
AKT1	PIK3CA	102	10342	1079	18181	0.166185	1.26836e-103	3.88117e-102		AKT1	PIK3CA	16	1110	126	2087	0.238753	5.10611e-10	9.76544e-09
AKT1	PTEN	6	2307	1175	26216	0.0580273	1.12648e-33	1.43626e-32		AKT1	PTEN	8	216	134	2981	0.823936	0.732288	0.933908
AKT1	RB1	73	1560	1108	26963	1.13875	0.296864	0.366292		AKT1	RB1	19	204	123	2993	2.26634	0.00291343	0.0143792
AKT1	TERT	13	373	1168	28150	0.839982	0.692854	0.721134		AKT1	TERT	1	37	141	3160	0.605712	1	1
AKT1	TP53	531	15045	650	13478	0.731837	1.6044e-07	5.70867e-07		AKT1	TP53	75	1403	67	1794	1.43137	0.0383304	0.109122
BRAF	AKT1	49	1132	388	28135	3.13881	7.83909e-11	3.86897e-10		BRAF	AKT1	11	131	42	3155	6.30771	9.16e-06	7.786e-05
BRAF	BRCA1	22	1040	415	28227	1.43882	0.116853	0.170272		BRAF	BRCA1	4	97	49	3189	2.68378	0.0747101	0.188936
BRAF	BRCA2	20	1252	417	28015	1.0732	0.720708	0.740056		BRAF	BRCA2	4	162	49	3124	1.5742	0.334331	0.591744
BRAF	CDH1	61	3199	376	26068	1.32201	0.0533813	0.0850765		BRAF	CDH1	12	404	41	2882	2.0879	0.0336466	0.108377
BRAF	CDKN2A	11	474	426	28793	1.56853	0.176927	0.233361		BRAF	CDKN2A	1	43	52	3243	1.45036	0.507679	0.743301
BRAF	EGFR	14	783	423	28484	1.204	0.455299	0.508473		BRAF	EGFR	1	81	52	3205	0.760921	1	1
BRAF	ERBB2	38	3506	399	25761	0.69978	0.0370171	0.0622375		BRAF	ERBB2	1	197	52	3089	0.301542	0.371004	0.611512
BRAF	ESR1	45	3595	392	25672	0.819761	0.239212	0.307559		BRAF	ESR1	13	863	40	2423	0.912486	0.875573	1
BRAF	FGFR2	14	815	423	28452	1.15543	0.557379	0.604816		BRAF	FGFR2	3	92	50	3194	2.08304	0.190259	0.396049
BRAF	HRAS	4	157	433	29110	1.71283	0.304779	0.37305		BRAF	HRAS	0	8	53	3278	0	1	1
BRAF	KRAS	28	1192	409	28075	1.61242	0.0203048	0.0349059		BRAF	KRAS	7	143	46	3143	3.34463	0.00869373	0.038004
BRAF	NF1	37	1555	400	27712	1.64846	0.00701018	0.0132414		BRAF	NF1	15	273	38	3013	4.35656	2.31814e-05	0.000181885
BRAF	PIK3CA	135	10309	302	18958	0.822059	0.0618582	0.0965745		BRAF	PIK3CA	19	1107	34	2179	1.09998	0.770227	0.958088
BRAF	PTEN	37	2276	400	26991	1.09695	0.589013	0.630203		BRAF	PTEN	10	214	43	3072	3.3384	0.002275	0.0114123
BRAF	RB1	19	1614	418	27653	0.778782	0.340684	0.41043		BRAF	RB1	4	219	49	3067	1.14323	0.778444	0.964388
BRAF	TERT	13	373	424	28894	2.37507	0.00822697	0.0153503		BRAF	TERT	0	38	53	3248	0	1	1
BRAF	TP53	266	15310	171	13957	1.41809	0.000416092	0.000979416		BRAF	TP53	35	1443	18	1843	2.48344	0.00188244	0.00993147
BRCA1	AKT1	17	1164	1045	27478	0.38403	9.31043e-06	2.73942e-05		BRCA1	AKT1	4	138	97	3100	0.926341	1	1
BRCA1	BRAF	22	415	1040	28227	1.43882	0.116853	0.170272		BRCA1	BRAF	4	49	97	3189	2.68378	0.0747101	0.188936
BRCA1	BRCA2	25	1247	1037	27395	0.529622	0.000863802	0.00191539		BRCA1	BRCA2	5	161	96	3077	0.995406	1	1
BRCA1	CDH1	37	3223	1025	25419	0.284692	1.7999e-19	1.37693e-18		BRCA1	CDH1	4	412	97	2826	0.282855	0.0054127	0.0243572
BRCA1	CDKN2A	15	470	1047	28172	0.858745	0.710455	0.734457		BRCA1	CDKN2A	1	43	100	3195	0.743023	1	1
BRCA1	EGFR	22	775	1040	27867	0.760638	0.245038	0.312423		BRCA1	EGFR	7	75	94	3163	3.14057	0.0111474	0.0442999
BRCA1	ERBB2	71	3473	991	25169	0.519213	1.08563e-08	4.37109e-08		BRCA1	ERBB2	5	193	96	3045	0.821729	0.831827	0.998193
BRCA1	ESR1	53	3587	1009	25055	0.3669	4.15334e-16	3.026e-15		BRCA1	ESR1	22	854	79	2384	0.777399	0.358149	0.598873
BRCA1	FGFR2	23	806	1039	27836	0.764512	0.253721	0.320821		BRCA1	FGFR2	3	92	98	3146	1.04681	0.763783	0.957859
BRCA1	HRAS	0	161	1062	28481	0	0.00479059	0.00964421		BRCA1	HRAS	0	8	101	3230	0	1	1
BRCA1	KRAS	37	1183	1025	27459	0.837872	0.344145	0.41136		BRCA1	KRAS	3	147	98	3091	0.64369	0.626446	0.851966
BRCA1	NF1	63	1529	999	27113	1.11827	0.4046	0.472548		BRCA1	NF1	9	279	92	2959	1.03752	0.857341	1
BRCA1	PIK3CA	142	10302	920	18340	0.274776	1.19536e-59	2.03212e-58		BRCA1	PIK3CA	28	1098	73	2140	0.747561	0.23945	0.485244
BRCA1	PTEN	73	2240	989	26402	0.869992	0.293524	0.365115		BRCA1	PTEN	13	211	88	3027	2.11929	0.0229935	0.075656
BRCA1	RB1	89	1544	973	27098	1.60534	8.52926e-05	0.000217496		BRCA1	RB1	9	214	92	3024	1.38236	0.315337	0.581557
BRCA1	TERT	4	382	1058	28260	0.279694	0.00339215	0.00710958		BRCA1	TERT	1	37	100	3201	0.865135	1	1
BRCA1	TP53	848	14728	214	13914	3.74361	1.79357e-79	3.92023e-78		BRCA1	TP53	59	1419	42	1819	1.80075	0.00425015	0.0197053
BRCA2	AKT1	17	1164	1255	27268	0.317326	2.7708e-08	1.05983e-07		BRCA2	AKT1	7	135	159	3038	0.990729	1	1
BRCA2	BRAF	20	417	1252	28015	1.0732	0.720708	0.740056		BRCA2	BRAF	4	49	162	3124	1.5742	0.334331	0.591744
BRCA2	BRCA1	25	1037	1247	27395	0.529622	0.000863802	0.00191539		BRCA2	BRCA1	5	96	161	3077	0.995406	1	1
BRCA2	CDH1	88	3172	1184	25260	0.591877	6.78217e-07	2.16182e-06		BRCA2	CDH1	20	396	146	2777	0.960634	1	1
BRCA2	CDKN2A	32	453	1240	27979	1.5939	0.0167908	0.0291931		BRCA2	CDKN2A	3	41	163	3132	1.40596	0.479911	0.719866
BRCA2	EGFR	25	772	1247	27660	0.718304	0.110425	0.162453		BRCA2	EGFR	5	77	161	3096	1.24869	0.602615	0.851966
BRCA2	ERBB2	77	3467	1195	24965	0.463981	1.06701e-12	5.83044e-12		BRCA2	ERBB2	11	187	155	2986	1.13321	0.615688	0.851966
BRCA2	ESR1	162	3478	1110	24954	1.04713	0.599916	0.637411		BRCA2	ESR1	46	830	120	2343	1.08211	0.651542	0.87829
BRCA2	FGFR2	27	802	1245	27630	0.747138	0.162968	0.220656		BRCA2	FGFR2	7	88	159	3085	1.54338	0.236193	0.485067
BRCA2	HRAS	1	160	1271	28272	0.139024	0.0165724	0.0291445		BRCA2	HRAS	0	8	166	3165	0	1	1
BRCA2	KRAS	35	1185	1237	27247	0.650577	0.0113	0.0208301		BRCA2	KRAS	12	138	154	3035	1.71372	0.0840239	0.205691
BRCA2	NF1	60	1532	1212	26900	0.869245	0.339446	0.41043		BRCA2	NF1	21	267	145	2906	1.57629	0.0647116	0.166401
BRCA2	PIK3CA	299	10145	973	18287	0.553922	6.07777e-20	4.8942e-19		BRCA2	PIK3CA	53	1073	113	2100	0.917946	0.673896	0.90049
BRCA2	PTEN	86	2227	1186	26205	0.853253	0.180937	0.23661		BRCA2	PTEN	10	214	156	2959	0.886353	0.873432	1
BRCA2	RB1	107	1526	1165	26906	1.61939	1.28945e-05	3.65345e-05		BRCA2	RB1	19	204	147	2969	1.88112	0.0163928	0.0583279
BRCA2	TERT	6	380	1266	28052	0.349863	0.00490584	0.00974797		BRCA2	TERT	2	36	164	3137	1.06267	0.713494	0.92906
BRCA2	TP53	492	15084	780	13348	0.558175	9.64182e-24	8.67764e-23		BRCA2	TP53	73	1405	93	1768	0.987747	1	1
CDH1	AKT1	198	983	3062	25461	1.67487	9.69619e-10	4.23862e-09		CDH1	AKT1	24	118	392	2805	1.45538	0.117645	0.268651
CDH1	BRAF	61	376	3199	26068	1.32201	0.0533813	0.0850765		CDH1	BRAF	12	41	404	2882	2.0879	0.0336466	0.108377
CDH1	BRCA1	37	1025	3223	25419	0.284692	1.7999e-19	1.37693e-18		CDH1	BRCA1	4	97	412	2826	0.282855	0.0054127	0.0243572
CDH1	BRCA2	88	1184	3172	25260	0.591877	6.78217e-07	2.16182e-06		CDH1	BRCA2	20	146	396	2777	0.960634	1	1
CDH1	CDKN2A	34	451	3226	25993	0.607427	0.00414847	0.00857723		CDH1	CDKN2A	3	41	413	2882	0.510601	0.357366	0.598873
CDH1	EGFR	30	767	3230	25677	0.310934	1.01477e-13	5.97152e-13		CDH1	EGFR	12	70	404	2853	1.21061	0.500457	0.739806
CDH1	ERBB2	483	3061	2777	23383	1.32864	1.55239e-07	5.65515e-07		CDH1	ERBB2	65	133	351	2790	3.88471	6.6802e-15	2.55518e-13
CDH1	ESR1	432	3208	2828	23236	1.10645	0.070007	0.107111		CDH1	ESR1	138	738	278	2185	1.4697	0.00082982	0.00470231
CDH1	FGFR2	76	753	3184	25691	0.814379	0.101894	0.151356		CDH1	FGFR2	22	73	394	2850	2.17996	0.00386046	0.0184578
CDH1	HRAS	12	149	3248	26295	0.652007	0.165378	0.220661		CDH1	HRAS	0	8	416	2915	0	0.606834	0.851966
CDH1	KRAS	137	1083	3123	25361	1.02727	0.778952	0.794531		CDH1	KRAS	36	114	380	2809	2.33435	6.45109e-05	0.000459078
CDH1	NF1	249	1343	3011	25101	1.54562	5.48892e-09	2.26974e-08		CDH1	NF1	66	222	350	2701	2.29429	1.98035e-07	1.89371e-06
CDH1	PIK3CA	1855	8589	1405	17855	2.74464	5.05574e-159	2.57843e-157		CDH1	PIK3CA	242	884	174	2039	3.20798	8.1576e-28	1.24811e-25
CDH1	PTEN	274	2039	2986	24405	1.0983	0.165856	0.220661		CDH1	PTEN	40	184	376	2739	1.5836	0.0155533	0.055992
CDH1	RB1	197	1436	3063	25008	1.12007	0.153951	0.210308		CDH1	RB1	59	164	357	2759	2.7803	3.29059e-09	5.59401e-08
CDH1	TERT	14	372	3246	26072	0.302281	1.81682e-07	6.31759e-07		CDH1	TERT	4	34	412	2889	0.824957	1	1
CDH1	TP53	811	14765	2449	11679	0.261941	2.38003e-252	1.82073e-250		CDH1	TP53	187	1291	229	1632	1.03229	0.792011	0.96712
CDKN2A	AKT1	27	1154	458	28065	1.4337	0.0777783	0.117823		CDKN2A	AKT1	5	137	39	3158	2.95527	0.0370955	0.109122
CDKN2A	BRAF	11	426	474	28793	1.56853	0.176927	0.233361		CDKN2A	BRAF	1	52	43	3243	1.45036	0.507679	0.743301
CDKN2A	BRCA1	15	1047	470	28172	0.858745	0.710455	0.734457		CDKN2A	BRCA1	1	100	43	3195	0.743023	1	1
CDKN2A	BRCA2	32	1240	453	27979	1.5939	0.0167908	0.0291931		CDKN2A	BRCA2	3	163	41	3132	1.40596	0.479911	0.719866
CDKN2A	CDH1	34	3226	451	25993	0.607427	0.00414847	0.00857723		CDKN2A	CDH1	3	413	41	2882	0.510601	0.357366	0.598873
CDKN2A	EGFR	20	777	465	28442	1.5744	0.062976	0.0973266		CDKN2A	EGFR	2	80	42	3215	1.91369	0.294334	0.552553
CDKN2A	ERBB2	54	3490	431	25729	0.923664	0.62157	0.655864		CDKN2A	ERBB2	4	194	40	3101	1.59845	0.329288	0.591744
CDKN2A	ESR1	40	3600	445	25619	0.639675	0.00518566	0.0101719		CDKN2A	ESR1	18	858	26	2437	1.96638	0.0367506	0.109122
CDKN2A	FGFR2	13	816	472	28403	0.958684	1	1		CDKN2A	FGFR2	1	94	43	3201	0.791935	1	1
CDKN2A	HRAS	6	155	479	29064	2.34876	0.0492282	0.0801268		CDKN2A	HRAS	0	8	44	3287	0	1	1
CDKN2A	KRAS	38	1182	447	28037	2.01646	0.00017705	0.000429978		CDKN2A	KRAS	3	147	41	3148	1.56695	0.447244	0.694704
CDKN2A	NF1	44	1548	441	27671	1.78348	0.000712662	0.00160349		CDKN2A	NF1	7	281	37	3014	2.02924	0.0981281	0.232769
CDKN2A	PIK3CA	155	10289	330	18930	0.864162	0.150243	0.207091		CDKN2A	PIK3CA	18	1108	26	2187	1.3665	0.336418	0.591744
CDKN2A	PTEN	39	2274	446	26945	1.03614	0.79783	0.808397		CDKN2A	PTEN	4	220	40	3075	1.39773	0.535497	0.776597
CDKN2A	RB1	15	1618	470	27601	0.544427	0.0156926	0.0279182		CDKN2A	RB1	3	220	41	3075	1.02273	1	1
CDKN2A	TERT	18	368	467	28851	3.02182	7.62908e-05	0.000199623		CDKN2A	TERT	0	38	44	3257	0	1	1
CDKN2A	TP53	313	15263	172	13956	1.66394	7.1238e-08	2.65839e-07		CDKN2A	TP53	23	1455	21	1840	1.38504	0.289099	0.552553
EGFR	AKT1	21	1160	776	27747	0.647315	0.0528852	0.0850765		EGFR	AKT1	6	136	76	3121	1.81173	0.160878	0.346681
EGFR	BRAF	14	423	783	28484	1.204	0.455299	0.508473		EGFR	BRAF	1	52	81	3205	0.760921	1	1
EGFR	BRCA1	22	1040	775	27867	0.760638	0.245038	0.312423		EGFR	BRCA1	7	94	75	3163	3.14057	0.0111474	0.0442999
EGFR	BRCA2	25	1247	772	27660	0.718304	0.110425	0.162453		EGFR	BRCA2	5	161	77	3096	1.24869	0.602615	0.851966
EGFR	CDH1	30	3230	767	25677	0.310934	1.01477e-13	5.97152e-13		EGFR	CDH1	12	404	70	2853	1.21061	0.500457	0.739806
EGFR	CDKN2A	20	465	777	28442	1.5744	0.062976	0.0973266		EGFR	CDKN2A	2	42	80	3215	1.91369	0.294334	0.552553
EGFR	ERBB2	89	3455	708	25452	0.926042	0.542293	0.592649		EGFR	ERBB2	7	191	75	3066	1.49822	0.336482	0.591744
EGFR	ESR1	63	3577	734	25330	0.6078	7.69786e-05	0.000199623		EGFR	ESR1	20	856	62	2401	0.904809	0.799613	0.96712
EGFR	FGFR2	13	816	784	28091	0.570827	0.0485124	0.0798108		EGFR	FGFR2	5	90	77	3167	2.28499	0.0822655	0.204661
EGFR	HRAS	1	160	796	28747	0.225715	0.136954	0.194019		EGFR	HRAS	1	7	81	3250	5.73192	0.180557	0.383683
EGFR	KRAS	41	1179	756	27728	1.27546	0.146637	0.203959		EGFR	KRAS	5	145	77	3112	1.39364	0.416365	0.667056
EGFR	NF1	59	1533	738	27374	1.42755	0.0131406	0.0239346		EGFR	NF1	8	280	74	2977	1.14942	0.689115	0.905018
EGFR	PIK3CA	307	10137	490	18770	1.1601	0.0462446	0.0769068		EGFR	PIK3CA	39	1087	43	2170	1.81062	0.00905234	0.0384724
EGFR	PTEN	56	2257	741	26650	0.892351	0.460973	0.508902		EGFR	PTEN	5	219	77	3038	0.900789	1	1
EGFR	RB1	56	1577	741	27330	1.30972	0.0585147	0.0922964		EGFR	RB1	7	216	75	3041	1.31401	0.497309	0.739806
EGFR	TERT	28	358	769	28549	2.90362	2.33572e-06	7.1473e-06		EGFR	TERT	1	37	81	3220	1.07441	0.613338	0.851966
EGFR	TP53	648	14928	149	13979	4.07252	2.31113e-66	4.42003e-65		EGFR	TP53	48	1430	34	1827	1.8037	0.00946601	0.0390364
ERBB2	AKT1	19	1162	3525	24998	0.115956	5.97518e-42	9.14202e-41		ERBB2	AKT1	3	139	195	3002	0.332263	0.0453845	0.1229
ERBB2	BRAF	38	399	3506	25761	0.69978	0.0370171	0.0622375		ERBB2	BRAF	1	52	197	3089	0.301542	0.371004	0.611512
ERBB2	BRCA1	71	991	3473	25169	0.519213	1.08563e-08	4.37109e-08		ERBB2	BRCA1	5	96	193	3045	0.821729	0.831827	0.998193
ERBB2	BRCA2	77	1195	3467	24965	0.463981	1.06701e-12	5.83044e-12		ERBB2	BRCA2	11	155	187	2986	1.13321	0.615688	0.851966
ERBB2	CDH1	483	2777	3061	23383	1.32864	1.55239e-07	5.65515e-07		ERBB2	CDH1	65	351	133	2790	3.88471	6.6802e-15	2.55518e-13
ERBB2	CDKN2A	54	431	3490	25729	0.923664	0.62157	0.655864		ERBB2	CDKN2A	4	40	194	3101	1.59845	0.329288	0.591744
ERBB2	EGFR	89	708	3455	25452	0.926042	0.542293	0.592649		ERBB2	EGFR	7	75	191	3066	1.49822	0.336482	0.591744
ERBB2	ESR1	217	3423	3327	22737	0.433245	1.80954e-37	2.5169e-36		ERBB2	ESR1	38	838	160	2303	0.6527	0.0196421	0.0675334
ERBB2	FGFR2	51	778	3493	25382	0.476341	2.4318e-08	9.54016e-08		ERBB2	FGFR2	3	92	195	3049	0.509866	0.373702	0.611512
ERBB2	HRAS	6	155	3538	26005	0.284524	0.000533624	0.00123704		ERBB2	HRAS	0	8	198	3133	0	1	1
ERBB2	KRAS	91	1129	3453	25031	0.584291	2.4651e-07	8.38132e-07		ERBB2	KRAS	12	138	186	3003	1.40393	0.285211	0.552553
ERBB2	NF1	212	1380	3332	24780	1.14249	0.0804226	0.120634		ERBB2	NF1	25	263	173	2878	1.58135	0.0489928	0.128135
ERBB2	PIK3CA	1380	9064	2164	17096	1.20281	6.10623e-07	1.98777e-06		ERBB2	PIK3CA	103	1023	95	2118	2.24473	6.20833e-08	8.25978e-07
ERBB2	PTEN	125	2188	3419	23972	0.40056	3.01807e-28	3.07843e-27		ERBB2	PTEN	10	214	188	2927	0.72753	0.462162	0.710662
ERBB2	RB1	115	1518	3429	24642	0.544421	2.6857e-11	1.41694e-10		ERBB2	RB1	18	205	180	2936	1.4322	0.184007	0.388318
ERBB2	TERT	27	359	3517	25801	0.551739	0.00195572	0.00427466		ERBB2	TERT	6	32	192	3109	3.03613	0.0226426	0.075656
ERBB2	TP53	2161	13415	1383	12745	1.48451	1.38337e-27	1.32285e-26		ERBB2	TP53	110	1368	88	1773	1.62007	0.00113521	0.0062031
ESR1	AKT1	176	1005	3464	25059	1.26687	0.00569555	0.0108927		ESR1	AKT1	50	92	826	2371	1.56003	0.0148319	0.0546814
ESR1	BRAF	45	392	3595	25672	0.819761	0.239212	0.307559		ESR1	BRAF	13	40	863	2423	0.912486	0.875573	1
ESR1	BRCA1	53	1009	3587	25055	0.3669	4.15334e-16	3.026e-15		ESR1	BRCA1	22	79	854	2384	0.777399	0.358149	0.598873
ESR1	BRCA2	162	1110	3478	24954	1.04713	0.599916	0.637411		ESR1	BRCA2	46	120	830	2343	1.08211	0.651542	0.87829
ESR1	CDH1	432	2828	3208	23236	1.10645	0.070007	0.107111		ESR1	CDH1	138	278	738	2185	1.4697	0.00082982	0.00470231
ESR1	CDKN2A	40	445	3600	25619	0.639675	0.00518566	0.0101719		ESR1	CDKN2A	18	26	858	2437	1.96638	0.0367506	0.109122
ESR1	EGFR	63	734	3577	25330	0.6078	7.69786e-05	0.000199623		ESR1	EGFR	20	62	856	2401	0.904809	0.799613	0.96712
ESR1	ERBB2	217	3327	3423	22737	0.433245	1.80954e-37	2.5169e-36		ESR1	ERBB2	38	160	838	2303	0.6527	0.0196421	0.0675334
ESR1	FGFR2	89	740	3551	25324	0.857709	0.197056	0.255505		ESR1	FGFR2	28	67	848	2396	1.18079	0.478232	0.719866
ESR1	HRAS	10	151	3630	25913	0.472753	0.0156333	0.0279182		ESR1	HRAS	3	5	873	2458	1.68935	0.439795	0.69014
ESR1	KRAS	85	1135	3555	24929	0.525156	8.54998e-10	3.84749e-09		ESR1	KRAS	33	117	843	2346	0.784926	0.254718	0.509436
ESR1	NF1	138	1454	3502	24610	0.666976	3.40229e-06	1.02069e-05		ESR1	NF1	69	219	807	2244	0.876101	0.400425	0.648307
ESR1	PIK3CA	1416	9028	2224	17036	1.20145	5.57917e-07	1.85568e-06		ESR1	PIK3CA	415	711	461	1752	2.21826	1.17371e-22	8.97885e-21
ESR1	PTEN	187	2126	3453	23938	0.609775	2.78353e-11	1.4196e-10		ESR1	PTEN	75	149	801	2314	1.45414	0.0119082	0.0461254
ESR1	RB1	109	1524	3531	24540	0.497071	3.63066e-14	2.22197e-13		ESR1	RB1	81	142	795	2321	1.66535	0.000664141	0.00390821
ESR1	TERT	12	374	3628	25690	0.227199	2.18173e-10	1.04314e-09		ESR1	TERT	7	31	869	2432	0.631946	0.353987	0.598873
ESR1	TP53	862	14714	2778	11350	0.239354	0	0		ESR1	TP53	321	1157	555	1306	0.652863	1.3292e-07	1.35578e-06
FGFR2	AKT1	15	1166	814	27709	0.437914	0.000560188	0.00127923		FGFR2	AKT1	3	139	92	3105	0.728417	0.797567	0.96712
FGFR2	BRAF	14	423	815	28452	1.15543	0.557379	0.604816		FGFR2	BRAF	3	50	92	3194	2.08304	0.190259	0.396049
FGFR2	BRCA1	23	1039	806	27836	0.764512	0.253721	0.320821		FGFR2	BRCA1	3	98	92	3146	1.04681	0.763783	0.957859
FGFR2	BRCA2	27	1245	802	27630	0.747138	0.162968	0.220656		FGFR2	BRCA2	7	159	88	3085	1.54338	0.236193	0.485067
FGFR2	CDH1	76	3184	753	25691	0.814379	0.101894	0.151356		FGFR2	CDH1	22	394	73	2850	2.17996	0.00386046	0.0184578
FGFR2	CDKN2A	13	472	816	28403	0.958684	1	1		FGFR2	CDKN2A	1	43	94	3201	0.791935	1	1
FGFR2	EGFR	13	784	816	28091	0.570827	0.0485124	0.0798108		FGFR2	EGFR	5	77	90	3167	2.28499	0.0822655	0.204661
FGFR2	ERBB2	51	3493	778	25382	0.476341	2.4318e-08	9.54016e-08		FGFR2	ERBB2	3	195	92	3049	0.509866	0.373702	0.611512
FGFR2	ESR1	89	3551	740	25324	0.857709	0.197056	0.255505		FGFR2	ESR1	28	848	67	2396	1.18079	0.478232	0.719866
FGFR2	HRAS	1	160	828	28715	0.21675	0.141084	0.198036		FGFR2	HRAS	0	8	95	3236	0	1	1
FGFR2	KRAS	29	1191	800	27684	0.842607	0.424076	0.487847		FGFR2	KRAS	9	141	86	3103	2.30307	0.0372311	0.109122
FGFR2	NF1	41	1551	788	27324	0.916622	0.639308	0.66996		FGFR2	NF1	14	274	81	2970	1.87348	0.0400006	0.110272
FGFR2	PIK3CA	378	10066	451	18809	1.56612	3.8884e-10	1.8028e-09		FGFR2	PIK3CA	69	1057	26	2187	5.49098	4.6458e-15	2.36936e-13
FGFR2	PTEN	99	2214	730	26661	1.63309	2.32175e-05	6.34334e-05		FGFR2	PTEN	10	214	85	3030	1.66575	0.141565	0.313905
FGFR2	RB1	38	1595	791	27280	0.821657	0.278696	0.349513		FGFR2	RB1	9	214	86	3030	1.48174	0.291784	0.552553
FGFR2	TERT	2	384	827	28491	0.179432	0.00263346	0.00559609		FGFR2	TERT	0	38	95	3206	0	0.626442	0.851966
FGFR2	TP53	504	15072	325	13803	1.4202	1.07365e-06	3.35242e-06		FGFR2	TP53	47	1431	48	1813	1.24055	0.345695	0.598873
HRAS	AKT1	5	1176	156	28367	0.773128	0.838072	0.843586		HRAS	AKT1	1	141	7	3190	3.23202	0.29393	0.552553
HRAS	BRAF	4	433	157	29110	1.71283	0.304779	0.37305		HRAS	BRAF	0	53	8	3278	0	1	1
HRAS	BRCA1	0	1062	161	28481	0	0.00479059	0.00964421		HRAS	BRCA1	0	101	8	3230	0	1	1
HRAS	BRCA2	1	1271	160	28272	0.139024	0.0165724	0.0291445		HRAS	BRCA2	0	166	8	3165	0	1	1
HRAS	CDH1	12	3248	149	26295	0.652007	0.165378	0.220661		HRAS	CDH1	0	416	8	2915	0	0.606834	0.851966
HRAS	CDKN2A	6	479	155	29064	2.34876	0.0492282	0.0801268		HRAS	CDKN2A	0	44	8	3287	0	1	1
HRAS	EGFR	1	796	160	28747	0.225715	0.136954	0.194019		HRAS	EGFR	1	81	7	3250	5.73192	0.180557	0.383683
HRAS	ERBB2	6	3538	155	26005	0.284524	0.000533624	0.00123704		HRAS	ERBB2	0	198	8	3133	0	1	1
HRAS	ESR1	10	3630	151	25913	0.472753	0.0156333	0.0279182		HRAS	ESR1	3	873	5	2458	1.68935	0.439795	0.69014
HRAS	FGFR2	1	828	160	28715	0.21675	0.141084	0.198036		HRAS	FGFR2	0	95	8	3236	0	1	1
HRAS	KRAS	4	1216	157	28327	0.593509	0.422658	0.487847		HRAS	KRAS	2	148	6	3183	7.16892	0.0469725	0.124988
HRAS	NF1	11	1581	150	27962	1.29699	0.378652	0.445644		HRAS	NF1	2	286	6	3045	3.54895	0.146883	0.321044
HRAS	PIK3CA	116	10328	45	19215	4.79589	1.61606e-21	1.37365e-20		HRAS	PIK3CA	5	1121	3	2210	3.28576	0.128804	0.28981
HRAS	PTEN	9	2304	152	27239	0.700015	0.375207	0.445013		HRAS	PTEN	0	224	8	3107	0	1	1
HRAS	RB1	3	1630	158	27913	0.325149	0.0368047	0.0622375		HRAS	RB1	1	222	7	3109	2.00064	0.425107	0.677514
HRAS	TERT	33	353	128	29190	21.3188	7.23788e-30	8.51843e-29		HRAS	TERT	1	37	7	3294	12.7181	0.0875883	0.211039
HRAS	TP53	60	15516	101	14027	0.53705	0.000131653	0.000324887		HRAS	TP53	4	1474	4	1857	1.25984	0.73852	0.933908
KRAS	AKT1	38	1143	1182	27341	0.769014	0.133841	0.191381		KRAS	AKT1	7	135	143	3054	1.10738	0.682032	0.903471
KRAS	BRAF	28	409	1192	28075	1.61242	0.0203048	0.0349059		KRAS	BRAF	7	46	143	3143	3.34463	0.00869373	0.038004
KRAS	BRCA1	37	1025	1183	27459	0.837872	0.344145	0.41136		KRAS	BRCA1	3	98	147	3091	0.64369	0.626446	0.851966
KRAS	BRCA2	35	1237	1185	27247	0.650577	0.0113	0.0208301		KRAS	BRCA2	12	154	138	3035	1.71372	0.0840239	0.205691
KRAS	CDH1	137	3123	1083	25361	1.02727	0.778952	0.794531		KRAS	CDH1	36	380	114	2809	2.33435	6.45109e-05	0.000459078
KRAS	CDKN2A	38	447	1182	28037	2.01646	0.00017705	0.000429978		KRAS	CDKN2A	3	41	147	3148	1.56695	0.447244	0.694704
KRAS	EGFR	41	756	1179	27728	1.27546	0.146637	0.203959		KRAS	EGFR	5	77	145	3112	1.39364	0.416365	0.667056
KRAS	ERBB2	91	3453	1129	25031	0.584291	2.4651e-07	8.38132e-07		KRAS	ERBB2	12	186	138	3003	1.40393	0.285211	0.552553
KRAS	ESR1	85	3555	1135	24929	0.525156	8.54998e-10	3.84749e-09		KRAS	ESR1	33	843	117	2346	0.784926	0.254718	0.509436
KRAS	FGFR2	29	800	1191	27684	0.842607	0.424076	0.487847		KRAS	FGFR2	9	86	141	3103	2.30307	0.0372311	0.109122
KRAS	HRAS	4	157	1216	28327	0.593509	0.422658	0.487847		KRAS	HRAS	2	6	148	3183	7.16892	0.0469725	0.124988
KRAS	NF1	59	1533	1161	26951	0.893414	0.43634	0.494648		KRAS	NF1	26	262	124	2927	2.34246	0.00046494	0.00278964
KRAS	PIK3CA	403	10041	817	18443	0.90602	0.118382	0.170871		KRAS	PIK3CA	89	1037	61	2152	3.02778	6.98842e-11	1.52747e-09
KRAS	PTEN	70	2243	1150	26241	0.712117	0.00534776	0.0103571		KRAS	PTEN	13	211	137	2978	1.33926	0.315485	0.581557
KRAS	RB1	73	1560	1147	26924	1.09844	0.441311	0.496475		KRAS	RB1	20	203	130	2986	2.26298	0.00223571	0.0114123
KRAS	TERT	19	367	1201	28117	1.21203	0.436454	0.494648		KRAS	TERT	1	37	149	3152	0.57174	1	1
KRAS	TP53	761	14815	459	13669	1.5297	9.76899e-13	5.53576e-12		KRAS	TP53	79	1399	71	1790	1.42365	0.0356386	0.109122
NF1	AKT1	129	1052	1463	27060	2.26808	1.16627e-14	8.07753e-14		NF1	AKT1	29	113	259	2938	2.9112	8.24636e-06	7.42172e-05
NF1	BRAF	37	400	1555	27712	1.64846	0.00701018	0.0132414		NF1	BRAF	15	38	273	3013	4.35656	2.31814e-05	0.000181885
NF1	BRCA1	63	999	1529	27113	1.11827	0.4046	0.472548		NF1	BRCA1	9	92	279	2959	1.03752	0.857341	1
NF1	BRCA2	60	1212	1532	26900	0.869245	0.339446	0.41043		NF1	BRCA2	21	145	267	2906	1.57629	0.0647116	0.166401
NF1	CDH1	249	3011	1343	25101	1.54562	5.48892e-09	2.26974e-08		NF1	CDH1	66	350	222	2701	2.29429	1.98035e-07	1.89371e-06
NF1	CDKN2A	44	441	1548	27671	1.78348	0.000712662	0.00160349		NF1	CDKN2A	7	37	281	3014	2.02924	0.0981281	0.232769
NF1	EGFR	59	738	1533	27374	1.42755	0.0131406	0.0239346		NF1	EGFR	8	74	280	2977	1.14942	0.689115	0.905018
NF1	ERBB2	212	3332	1380	24780	1.14249	0.0804226	0.120634		NF1	ERBB2	25	173	263	2878	1.58135	0.0489928	0.128135
NF1	ESR1	138	3502	1454	24610	0.666976	3.40229e-06	1.02069e-05		NF1	ESR1	69	807	219	2244	0.876101	0.400425	0.648307
NF1	FGFR2	41	788	1551	27324	0.916622	0.639308	0.66996		NF1	FGFR2	14	81	274	2970	1.87348	0.0400006	0.110272
NF1	HRAS	11	150	1581	27962	1.29699	0.378652	0.445644		NF1	HRAS	2	6	286	3045	3.54895	0.146883	0.321044
NF1	KRAS	59	1161	1533	26951	0.893414	0.43634	0.494648		NF1	KRAS	26	124	262	2927	2.34246	0.00046494	0.00278964
NF1	PIK3CA	769	9675	823	18437	1.7806	2.21475e-28	2.42041e-27		NF1	PIK3CA	142	984	146	2067	2.04306	1.12012e-08	1.71378e-07
NF1	PTEN	172	2141	1420	25971	1.46931	1.14018e-05	3.29145e-05		NF1	PTEN	30	194	258	2857	1.71242	0.0130792	0.0494102
NF1	RB1	94	1539	1498	26573	1.08347	0.462335	0.508902		NF1	RB1	36	187	252	2864	2.18793	0.000165198	0.00105314
NF1	TERT	34	352	1558	27760	1.72103	0.00428538	0.00874217		NF1	TERT	4	34	284	3017	1.24979	0.565016	0.811713
NF1	TP53	981	14595	611	13517	1.48698	3.56572e-14	2.22197e-13		NF1	TP53	171	1307	117	1744	1.95021	7.9979e-08	9.78943e-07
PIK3CA	AKT1	102	1079	10342	18181	0.166185	1.26836e-103	3.88117e-102		PIK3CA	AKT1	16	126	1110	2087	0.238753	5.10611e-10	9.76544e-09
PIK3CA	BRAF	135	302	10309	18958	0.822059	0.0618582	0.0965745		PIK3CA	BRAF	19	34	1107	2179	1.09998	0.770227	0.958088
PIK3CA	BRCA1	142	920	10302	18340	0.274776	1.19536e-59	2.03212e-58		PIK3CA	BRCA1	28	73	1098	2140	0.747561	0.23945	0.485244
PIK3CA	BRCA2	299	973	10145	18287	0.553922	6.07777e-20	4.8942e-19		PIK3CA	BRCA2	53	113	1073	2100	0.917946	0.673896	0.90049
PIK3CA	CDH1	1855	1405	8589	17855	2.74464	5.05574e-159	2.57843e-157		PIK3CA	CDH1	242	174	884	2039	3.20798	8.1576e-28	1.24811e-25
PIK3CA	CDKN2A	155	330	10289	18930	0.864162	0.150243	0.207091		PIK3CA	CDKN2A	18	26	1108	2187	1.3665	0.336418	0.591744
PIK3CA	EGFR	307	490	10137	18770	1.1601	0.0462446	0.0769068		PIK3CA	EGFR	39	43	1087	2170	1.81062	0.00905234	0.0384724
PIK3CA	ERBB2	1380	2164	9064	17096	1.20281	6.10623e-07	1.98777e-06		PIK3CA	ERBB2	103	95	1023	2118	2.24473	6.20833e-08	8.25978e-07
PIK3CA	ESR1	1416	2224	9028	17036	1.20145	5.57917e-07	1.85568e-06		PIK3CA	ESR1	415	461	711	1752	2.21826	1.17371e-22	8.97885e-21
PIK3CA	FGFR2	378	451	10066	18809	1.56612	3.8884e-10	1.8028e-09		PIK3CA	FGFR2	69	26	1057	2187	5.49098	4.6458e-15	2.36936e-13
PIK3CA	HRAS	116	45	10328	19215	4.79589	1.61606e-21	1.37365e-20		PIK3CA	HRAS	5	3	1121	2210	3.28576	0.128804	0.28981
PIK3CA	KRAS	403	817	10041	18443	0.90602	0.118382	0.170871		PIK3CA	KRAS	89	61	1037	2152	3.02778	6.98842e-11	1.52747e-09
PIK3CA	NF1	769	823	9675	18437	1.7806	2.21475e-28	2.42041e-27		PIK3CA	NF1	142	146	984	2067	2.04306	1.12012e-08	1.71378e-07
PIK3CA	PTEN	826	1487	9618	17773	1.02647	0.570819	0.615037		PIK3CA	PTEN	123	101	1003	2112	2.56435	2.16317e-11	5.51609e-10
PIK3CA	RB1	507	1126	9937	18134	0.82169	0.00031812	0.000760505		PIK3CA	RB1	103	120	1023	2093	1.7561	6.9798e-05	0.000485414
PIK3CA	TERT	194	192	10250	19068	1.87967	1.00806e-09	4.28425e-09		PIK3CA	TERT	14	24	1112	2189	1.14831	0.730653	0.933908
PIK3CA	TP53	4531	11045	5913	8215	0.569939	3.09588e-117	1.18417e-115		PIK3CA	TP53	571	907	555	1306	1.48142	1.08611e-07	1.18696e-06
PTEN	AKT1	6	1175	2307	26216	0.0580273	1.12648e-33	1.43626e-32		PTEN	AKT1	8	134	216	2981	0.823936	0.732288	0.933908
PTEN	BRAF	37	400	2276	26991	1.09695	0.589013	0.630203		PTEN	BRAF	10	43	214	3072	3.3384	0.002275	0.0114123
PTEN	BRCA1	73	989	2240	26402	0.869992	0.293524	0.365115		PTEN	BRCA1	13	88	211	3027	2.11929	0.0229935	0.075656
PTEN	BRCA2	86	1186	2227	26205	0.853253	0.180937	0.23661		PTEN	BRCA2	10	156	214	2959	0.886353	0.873432	1
PTEN	CDH1	274	2986	2039	24405	1.0983	0.165856	0.220661		PTEN	CDH1	40	376	184	2739	1.5836	0.0155533	0.055992
PTEN	CDKN2A	39	446	2274	26945	1.03614	0.79783	0.808397		PTEN	CDKN2A	4	40	220	3075	1.39773	0.535497	0.776597
PTEN	EGFR	56	741	2257	26650	0.892351	0.460973	0.508902		PTEN	EGFR	5	77	219	3038	0.900789	1	1
PTEN	ERBB2	125	3419	2188	23972	0.40056	3.01807e-28	3.07843e-27		PTEN	ERBB2	10	188	214	2927	0.72753	0.462162	0.710662
PTEN	ESR1	187	3453	2126	23938	0.609775	2.78353e-11	1.4196e-10		PTEN	ESR1	75	801	149	2314	1.45414	0.0119082	0.0461254
PTEN	FGFR2	99	730	2214	26661	1.63309	2.32175e-05	6.34334e-05		PTEN	FGFR2	10	85	214	3030	1.66575	0.141565	0.313905
PTEN	HRAS	9	152	2304	27239	0.700015	0.375207	0.445013		PTEN	HRAS	0	8	224	3107	0	1	1
PTEN	KRAS	70	1150	2243	26241	0.712117	0.00534776	0.0103571		PTEN	KRAS	13	137	211	2978	1.33926	0.315485	0.581557
PTEN	NF1	172	1420	2141	25971	1.46931	1.14018e-05	3.29145e-05		PTEN	NF1	30	258	194	2857	1.71242	0.0130792	0.0494102
PTEN	PIK3CA	826	9618	1487	17773	1.02647	0.570819	0.615037		PTEN	PIK3CA	123	1003	101	2112	2.56435	2.16317e-11	5.51609e-10
PTEN	RB1	215	1418	2098	25973	1.87706	1.21427e-14	8.07753e-14		PTEN	RB1	24	199	200	2916	1.75839	0.0177126	0.0622996
PTEN	TERT	47	339	2266	27052	1.65515	0.00213695	0.00460498		PTEN	TERT	6	32	218	3083	2.65166	0.0385657	0.109122
PTEN	TP53	1307	14269	1006	13122	1.19477	4.55734e-05	0.000122329		PTEN	TP53	129	1349	95	1766	1.77764	3.71709e-05	0.000277422
RB1	AKT1	73	1108	1560	26963	1.13875	0.296864	0.366292		RB1	AKT1	19	93	204	2993	2.99742	0.000128025	0.000833527
RB1	BRAF	19	418	1614	27653	0.778782	0.340684	0.41043		RB1	BRAF	4	37	219	3067	1.51401	0.351152	0.598873
RB1	BRCA1	89	973	1544	27098	1.60534	8.52926e-05	0.000217496		RB1	BRCA1	9	56	214	3024	2.27103	0.0388701	0.109122
RB1	BRCA2	107	1165	1526	26906	1.61939	1.28945e-05	3.65345e-05		RB1	BRCA2	19	97	204	2969	2.85077	0.000224017	0.00139896
RB1	CDH1	197	3063	1436	25008	1.12007	0.153951	0.210308		RB1	CDH1	59	271	164	2759	3.66261	3.82544e-13	1.30065e-11
RB1	CDKN2A	15	470	1618	27601	0.544427	0.0156926	0.0279182		RB1	CDKN2A	3	29	220	3075	1.44592	0.47128	0.719866
RB1	EGFR	56	741	1577	27330	1.30972	0.0585147	0.0922964		RB1	EGFR	7	50	216	3041	1.97102	0.103418	0.239743
RB1	ERBB2	115	3429	1518	24642	0.544421	2.6857e-11	1.41694e-10		RB1	ERBB2	18	125	205	2936	2.06236	0.00956774	0.0390364
RB1	ESR1	109	3531	1524	24540	0.497071	3.63066e-14	2.22197e-13		RB1	ESR1	81	582	142	2321	2.27483	8.9854e-08	1.05751e-06
RB1	FGFR2	38	791	1595	27280	0.821657	0.278696	0.349513		RB1	FGFR2	9	56	214	3030	2.27553	0.0386662	0.109122
RB1	HRAS	3	158	1630	27913	0.325149	0.0368047	0.0622375		RB1	HRAS	1	4	222	3109	3.50113	0.292589	0.552553
RB1	KRAS	73	1147	1560	26924	1.09844	0.441311	0.496475		RB1	KRAS	20	87	203	2986	3.38146	2.08155e-05	0.00017215
RB1	NF1	94	1498	1539	26573	1.08347	0.462335	0.508902		RB1	NF1	36	161	187	2864	3.42459	1.96869e-08	2.86866e-07
RB1	PIK3CA	507	9937	1126	18134	0.82169	0.00031812	0.000760505		RB1	PIK3CA	103	736	120	2093	2.44089	6.74603e-10	1.21429e-08
RB1	PTEN	215	2098	1418	25973	1.87706	1.21427e-14	8.07753e-14		RB1	PTEN	24	132	199	2916	2.66423	0.000113079	0.000752222
RB1	TERT	40	346	1593	27725	2.01205	0.000114854	0.000288075		RB1	TERT	3	26	220	3081	1.61591	0.439619	0.69014
RB1	TP53	1260	14316	373	13755	3.24564	1.21817e-99	3.10632e-98		RB1	TP53	127	900	96	1765	2.59439	1.65823e-11	5.07418e-10
TERT	AKT1	13	1168	373	28150	0.839982	0.692854	0.721134		TERT	AKT1	1	141	37	3160	0.605712	1	1
TERT	BRAF	13	424	373	28894	2.37507	0.00822697	0.0153503		TERT	BRAF	0	53	38	3248	0	1	1
TERT	BRCA1	4	1058	382	28260	0.279694	0.00339215	0.00710958		TERT	BRCA1	1	100	37	3201	0.865135	1	1
TERT	BRCA2	6	1266	380	28052	0.349863	0.00490584	0.00974797		TERT	BRCA2	2	164	36	3137	1.06267	0.713494	0.92906
TERT	CDH1	14	3246	372	26072	0.302281	1.81682e-07	6.31759e-07		TERT	CDH1	4	412	34	2889	0.824957	1	1
TERT	CDKN2A	18	467	368	28851	3.02182	7.62908e-05	0.000199623		TERT	CDKN2A	0	44	38	3257	0	1	1
TERT	EGFR	28	769	358	28549	2.90362	2.33572e-06	7.1473e-06		TERT	EGFR	1	81	37	3220	1.07441	0.613338	0.851966
TERT	ERBB2	27	3517	359	25801	0.551739	0.00195572	0.00427466		TERT	ERBB2	6	192	32	3109	3.03613	0.0226426	0.075656
TERT	ESR1	12	3628	374	25690	0.227199	2.18173e-10	1.04314e-09		TERT	ESR1	7	869	31	2432	0.631946	0.353987	0.598873
TERT	FGFR2	2	827	384	28491	0.179432	0.00263346	0.00559609		TERT	FGFR2	0	95	38	3206	0	0.626442	0.851966
TERT	HRAS	33	128	353	29190	21.3188	7.23788e-30	8.51843e-29		TERT	HRAS	1	7	37	3294	12.7181	0.0875883	0.211039
TERT	KRAS	19	1201	367	28117	1.21203	0.436454	0.494648		TERT	KRAS	1	149	37	3152	0.57174	1	1
TERT	NF1	34	1558	352	27760	1.72103	0.00428538	0.00874217		TERT	NF1	4	284	34	3017	1.24979	0.565016	0.811713
TERT	PIK3CA	194	10250	192	19068	1.87967	1.00806e-09	4.28425e-09		TERT	PIK3CA	14	1112	24	2189	1.14831	0.730653	0.933908
TERT	PTEN	47	2266	339	27052	1.65515	0.00213695	0.00460498		TERT	PTEN	6	218	32	3083	2.65166	0.0385657	0.109122
TERT	RB1	40	1593	346	27725	2.01205	0.000114854	0.000288075		TERT	RB1	3	220	35	3081	1.20039	0.738581	0.933908
TERT	TP53	160	15416	226	13902	0.638436	1.53358e-05	4.26615e-05		TERT	TP53	22	1456	16	1845	1.74236	0.101049	0.236037
TP53	AKT1	531	650	15045	13478	0.731837	1.6044e-07	5.70867e-07		TP53	AKT1	75	67	1403	1794	1.43137	0.0383304	0.109122
TP53	BRAF	266	171	15310	13957	1.41809	0.000416092	0.000979416		TP53	BRAF	35	18	1443	1843	2.48344	0.00188244	0.00993147
TP53	BRCA1	848	214	14728	13914	3.74361	1.79357e-79	3.92023e-78		TP53	BRCA1	59	42	1419	1819	1.80075	0.00425015	0.0197053
TP53	BRCA2	492	780	15084	13348	0.558175	9.64182e-24	8.67764e-23		TP53	BRCA2	73	93	1405	1768	0.987747	1	1
TP53	CDH1	811	2449	14765	11679	0.261941	2.38003e-252	1.82073e-250		TP53	CDH1	187	229	1291	1632	1.03229	0.792011	0.96712
TP53	CDKN2A	313	172	15263	13956	1.66394	7.1238e-08	2.65839e-07		TP53	CDKN2A	23	21	1455	1840	1.38504	0.289099	0.552553
TP53	EGFR	648	149	14928	13979	4.07252	2.31113e-66	4.42003e-65		TP53	EGFR	48	34	1430	1827	1.8037	0.00946601	0.0390364
TP53	ERBB2	2161	1383	13415	12745	1.48451	1.38337e-27	1.32285e-26		TP53	ERBB2	110	88	1368	1773	1.62007	0.00113521	0.0062031
TP53	ESR1	862	2778	14714	11350	0.239354	0	0		TP53	ESR1	321	555	1157	1306	0.652863	1.3292e-07	1.35578e-06
TP53	FGFR2	504	325	15072	13803	1.4202	1.07365e-06	3.35242e-06		TP53	FGFR2	47	48	1431	1813	1.24055	0.345695	0.598873
TP53	HRAS	60	101	15516	14027	0.53705	0.000131653	0.000324887		TP53	HRAS	4	4	1474	1857	1.25984	0.73852	0.933908
TP53	KRAS	761	459	14815	13669	1.5297	9.76899e-13	5.53576e-12		TP53	KRAS	79	71	1399	1790	1.42365	0.0356386	0.109122
TP53	NF1	981	611	14595	13517	1.48698	3.56572e-14	2.22197e-13		TP53	NF1	171	117	1307	1744	1.95021	7.9979e-08	9.78943e-07
TP53	PIK3CA	4531	5913	11045	8215	0.569939	3.09588e-117	1.18417e-115		TP53	PIK3CA	571	555	907	1306	1.48142	1.08611e-07	1.18696e-06
TP53	PTEN	1307	1006	14269	13122	1.19477	4.55734e-05	0.000122329		TP53	PTEN	129	95	1349	1766	1.77764	3.71709e-05	0.000277422
TP53	RB1	1260	373	14316	13755	3.24564	1.21817e-99	3.10632e-98		TP53	RB1	127	96	1351	1765	1.72831	8.8617e-05	0.000602596
TP53	TERT	160	226	15416	13902	0.638436	1.53358e-05	4.26615e-05		TP53	TERT	22	16	1456	1845	1.74236	0.101049	0.236037

## Sheet: Supplementary Data 7
Supplementary Data 7: Prevalence of gene alterations in samples profiled on the recently approved FoundationOne®Liquid CDx assay
FoundationOne®Liquid CDx (N=1,430)					FoundationOne®Liquid CDx (Tumor fraction, based on tumor fraction estimator (TFE) ≥ 10%; N=401)
Gene	Variant Type	#Altered Samples	Prevalence		Gene	Variant Type	#Altered Samples	Prevalence
BCL2L1	SV	0	0		BCL2L1	SV	0	0
BCL2L1	RE	0	0		BCL2L1	RE	0	0
BCL2L1	CN	0	0		BCL2L1	CN	0	0
BCL2L1	Multiple	0	0		BCL2L1	Multiple	0	0
ERRFI1	SV	3	0.0020979		ERRFI1	SV	2	0.00498753
ERRFI1	RE	0	0		ERRFI1	RE	0	0
ERRFI1	CN	0	0		ERRFI1	CN	0	0
ERRFI1	Multiple	0	0		ERRFI1	Multiple	0	0
BCL2L2	SV	0	0		BCL2L2	SV	0	0
BCL2L2	RE	0	0		BCL2L2	RE	0	0
BCL2L2	CN	1	0.000699301		BCL2L2	CN	1	0.00249377
BCL2L2	Multiple	0	0		BCL2L2	Multiple	0	0
MERTK	SV	1	0.000699301		MERTK	SV	0	0
MERTK	RE	0	0		MERTK	RE	0	0
MERTK	CN	0	0		MERTK	CN	0	0
MERTK	Multiple	0	0		MERTK	Multiple	0	0
CRKL	SV	0	0		CRKL	SV	0	0
CRKL	RE	0	0		CRKL	RE	0	0
CRKL	CN	1	0.000699301		CRKL	CN	1	0.00249377
CRKL	Multiple	0	0		CRKL	Multiple	0	0
RB1	SV	94	0.0657343		RB1	SV	53	0.13217
RB1	RE	8	0.00559441		RB1	RE	5	0.0124688
RB1	CN	0	0		RB1	CN	0	0
RB1	Multiple	5	0.0034965		RB1	Multiple	4	0.00997506
TERC	SV	0	0		TERC	SV	0	0
TERC	RE	0	0		TERC	RE	0	0
TERC	CN	1	0.000699301		TERC	CN	0	0
TERC	Multiple	0	0		TERC	Multiple	0	0
SDHC	SV	0	0		SDHC	SV	0	0
SDHC	RE	0	0		SDHC	RE	0	0
SDHC	CN	0	0		SDHC	CN	0	0
SDHC	Multiple	0	0		SDHC	Multiple	0	0
MDM2	SV	0	0		MDM2	SV	0	0
MDM2	RE	0	0		MDM2	RE	0	0
MDM2	CN	24	0.0167832		MDM2	CN	24	0.0598504
MDM2	Multiple	0	0		MDM2	Multiple	0	0
MEN1	SV	13	0.00909091		MEN1	SV	6	0.0149626
MEN1	RE	2	0.0013986		MEN1	RE	2	0.00498753
MEN1	CN	0	0		MEN1	CN	0	0
MEN1	Multiple	0	0		MEN1	Multiple	0	0
VHL	SV	7	0.0048951		VHL	SV	2	0.00498753
VHL	RE	1	0.000699301		VHL	RE	1	0.00249377
VHL	CN	0	0		VHL	CN	0	0
VHL	Multiple	0	0		VHL	Multiple	0	0
AKT1	SV	51	0.0356643		AKT1	SV	22	0.0548628
AKT1	RE	0	0		AKT1	RE	0	0
AKT1	CN	0	0		AKT1	CN	0	0
AKT1	Multiple	0	0		AKT1	Multiple	0	0
ARFRP1	SV	0	0		ARFRP1	SV	0	0
ARFRP1	RE	0	0		ARFRP1	RE	0	0
ARFRP1	CN	5	0.0034965		ARFRP1	CN	5	0.0124688
ARFRP1	Multiple	0	0		ARFRP1	Multiple	0	0
AKT3	SV	0	0		AKT3	SV	0	0
AKT3	RE	0	0		AKT3	RE	0	0
AKT3	CN	3	0.0020979		AKT3	CN	3	0.0074813
AKT3	Multiple	0	0		AKT3	Multiple	0	0
ARAF	SV	2	0.0013986		ARAF	SV	2	0.00498753
ARAF	RE	0	0		ARAF	RE	0	0
ARAF	CN	1	0.000699301		ARAF	CN	1	0.00249377
ARAF	Multiple	0	0		ARAF	Multiple	0	0
MLH1	SV	4	0.0027972		MLH1	SV	1	0.00249377
MLH1	RE	0	0		MLH1	RE	0	0
MLH1	CN	0	0		MLH1	CN	0	0
MLH1	Multiple	0	0		MLH1	Multiple	0	0
IKBKE	SV	0	0		IKBKE	SV	0	0
IKBKE	RE	0	0		IKBKE	RE	0	0
IKBKE	CN	14	0.00979021		IKBKE	CN	14	0.0349127
IKBKE	Multiple	0	0		IKBKE	Multiple	0	0
NKX2-1	SV	0	0		NKX2-1	SV	0	0
NKX2-1	RE	0	0		NKX2-1	RE	0	0
NKX2-1	CN	8	0.00559441		NKX2-1	CN	7	0.0174564
NKX2-1	Multiple	0	0		NKX2-1	Multiple	0	0
GATA4	SV	0	0		GATA4	SV	0	0
GATA4	RE	0	0		GATA4	RE	0	0
GATA4	CN	0	0		GATA4	CN	0	0
GATA4	Multiple	0	0		GATA4	Multiple	0	0
AXL	SV	0	0		AXL	SV	0	0
AXL	RE	0	0		AXL	RE	0	0
AXL	CN	0	0		AXL	CN	0	0
AXL	Multiple	0	0		AXL	Multiple	0	0
RARA	SV	0	0		RARA	SV	0	0
RARA	RE	0	0		RARA	RE	0	0
RARA	CN	0	0		RARA	CN	0	0
RARA	Multiple	0	0		RARA	Multiple	0	0
RAD51D	SV	1	0.000699301		RAD51D	SV	1	0.00249377
RAD51D	RE	0	0		RAD51D	RE	0	0
RAD51D	CN	0	0		RAD51D	CN	0	0
RAD51D	Multiple	0	0		RAD51D	Multiple	0	0
TP53	SV	570	0.398601		TP53	SV	227	0.566085
TP53	RE	3	0.0020979		TP53	RE	1	0.00249377
TP53	CN	0	0		TP53	CN	0	0
TP53	Multiple	5	0.0034965		TP53	Multiple	4	0.00997506
CDC73	SV	1	0.000699301		CDC73	SV	1	0.00249377
CDC73	RE	0	0		CDC73	RE	0	0
CDC73	CN	0	0		CDC73	CN	0	0
CDC73	Multiple	0	0		CDC73	Multiple	0	0
ZNF703	SV	0	0		ZNF703	SV	0	0
ZNF703	RE	0	0		ZNF703	RE	0	0
ZNF703	CN	49	0.0342657		ZNF703	CN	47	0.117207
ZNF703	Multiple	0	0		ZNF703	Multiple	0	0
MDM4	SV	5	0.0034965		MDM4	SV	2	0.00498753
MDM4	RE	0	0		MDM4	RE	0	0
MDM4	CN	15	0.0104895		MDM4	CN	15	0.0374065
MDM4	Multiple	0	0		MDM4	Multiple	0	0
PIK3CB	SV	1	0.000699301		PIK3CB	SV	1	0.00249377
PIK3CB	RE	0	0		PIK3CB	RE	0	0
PIK3CB	CN	0	0		PIK3CB	CN	0	0
PIK3CB	Multiple	0	0		PIK3CB	Multiple	0	0
MAP3K1	SV	64	0.0447552		MAP3K1	SV	24	0.0598504
MAP3K1	RE	2	0.0013986		MAP3K1	RE	1	0.00249377
MAP3K1	CN	0	0		MAP3K1	CN	0	0
MAP3K1	Multiple	0	0		MAP3K1	Multiple	0	0
INPP4B	SV	3	0.0020979		INPP4B	SV	1	0.00249377
INPP4B	RE	0	0		INPP4B	RE	0	0
INPP4B	CN	0	0		INPP4B	CN	0	0
INPP4B	Multiple	0	0		INPP4B	Multiple	0	0
NTRK2	SV	1	0.000699301		NTRK2	SV	0	0
NTRK2	RE	1	0.000699301		NTRK2	RE	1	0.00249377
NTRK2	CN	0	0		NTRK2	CN	0	0
NTRK2	Multiple	0	0		NTRK2	Multiple	0	0
FAM46C	SV	0	0		FAM46C	SV	0	0
FAM46C	RE	0	0		FAM46C	RE	0	0
FAM46C	CN	0	0		FAM46C	CN	0	0
FAM46C	Multiple	0	0		FAM46C	Multiple	0	0
TSC1	SV	5	0.0034965		TSC1	SV	3	0.0074813
TSC1	RE	1	0.000699301		TSC1	RE	1	0.00249377
TSC1	CN	0	0		TSC1	CN	0	0
TSC1	Multiple	0	0		TSC1	Multiple	0	0
SLC34A2	SV	0	0		SLC34A2	SV	0	0
SLC34A2	RE	0	0		SLC34A2	RE	0	0
SLC34A2	CN	0	0		SLC34A2	CN	0	0
SLC34A2	Multiple	0	0		SLC34A2	Multiple	0	0
CBFB	SV	11	0.00769231		CBFB	SV	4	0.00997506
CBFB	RE	0	0		CBFB	RE	0	0
CBFB	CN	0	0		CBFB	CN	0	0
CBFB	Multiple	0	0		CBFB	Multiple	0	0
CDH1	SV	176	0.123077		CDH1	SV	68	0.169576
CDH1	RE	0	0		CDH1	RE	0	0
CDH1	CN	0	0		CDH1	CN	0	0
CDH1	Multiple	0	0		CDH1	Multiple	0	0
LYN	SV	0	0		LYN	SV	0	0
LYN	RE	0	0		LYN	RE	0	0
LYN	CN	13	0.00909091		LYN	CN	13	0.032419
LYN	Multiple	0	0		LYN	Multiple	0	0
KRAS	SV	49	0.0342657		KRAS	SV	16	0.0399002
KRAS	RE	0	0		KRAS	RE	0	0
KRAS	CN	6	0.0041958		KRAS	CN	6	0.0149626
KRAS	Multiple	1	0.000699301		KRAS	Multiple	1	0.00249377
WT1	SV	3	0.0020979		WT1	SV	0	0
WT1	RE	0	0		WT1	RE	0	0
WT1	CN	0	0		WT1	CN	0	0
WT1	Multiple	0	0		WT1	Multiple	0	0
CUL3	SV	7	0.0048951		CUL3	SV	4	0.00997506
CUL3	RE	0	0		CUL3	RE	0	0
CUL3	CN	0	0		CUL3	CN	0	0
CUL3	Multiple	0	0		CUL3	Multiple	0	0
BRCA1	SV	37	0.0258741		BRCA1	SV	16	0.0399002
BRCA1	RE	7	0.0048951		BRCA1	RE	4	0.00997506
BRCA1	CN	0	0		BRCA1	CN	0	0
BRCA1	Multiple	1	0.000699301		BRCA1	Multiple	1	0.00249377
CDKN2C	SV	1	0.000699301		CDKN2C	SV	0	0
CDKN2C	RE	0	0		CDKN2C	RE	0	0
CDKN2C	CN	0	0		CDKN2C	CN	0	0
CDKN2C	Multiple	0	0		CDKN2C	Multiple	0	0
IGF1R	SV	0	0		IGF1R	SV	0	0
IGF1R	RE	0	0		IGF1R	RE	0	0
IGF1R	CN	16	0.0111888		IGF1R	CN	10	0.0249377
IGF1R	Multiple	0	0		IGF1R	Multiple	0	0
BRCA2	SV	59	0.0412587		BRCA2	SV	24	0.0598504
BRCA2	RE	5	0.0034965		BRCA2	RE	2	0.00498753
BRCA2	CN	1	0.000699301		BRCA2	CN	1	0.00249377
BRCA2	Multiple	3	0.0020979		BRCA2	Multiple	1	0.00249377
NF1	SV	106	0.0741259		NF1	SV	45	0.112219
NF1	RE	7	0.0048951		NF1	RE	5	0.0124688
NF1	CN	0	0		NF1	CN	0	0
NF1	Multiple	2	0.0013986		NF1	Multiple	2	0.00498753
ERBB4	SV	6	0.0041958		ERBB4	SV	3	0.0074813
ERBB4	RE	0	0		ERBB4	RE	0	0
ERBB4	CN	0	0		ERBB4	CN	0	0
ERBB4	Multiple	0	0		ERBB4	Multiple	0	0
BARD1	SV	1	0.000699301		BARD1	SV	0	0
BARD1	RE	0	0		BARD1	RE	0	0
BARD1	CN	0	0		BARD1	CN	0	0
BARD1	Multiple	0	0		BARD1	Multiple	0	0
CD22	SV	1	0.000699301		CD22	SV	1	0.00249377
CD22	RE	0	0		CD22	RE	0	0
CD22	CN	0	0		CD22	CN	0	0
CD22	Multiple	0	0		CD22	Multiple	0	0
IDH1	SV	3	0.0020979		IDH1	SV	0	0
IDH1	RE	0	0		IDH1	RE	0	0
IDH1	CN	0	0		IDH1	CN	0	0
IDH1	Multiple	0	0		IDH1	Multiple	0	0
U2AF1	SV	4	0.0027972		U2AF1	SV	0	0
U2AF1	RE	0	0		U2AF1	RE	0	0
U2AF1	CN	0	0		U2AF1	CN	0	0
U2AF1	Multiple	0	0		U2AF1	Multiple	0	0
PPP2R2A	SV	2	0.0013986		PPP2R2A	SV	2	0.00498753
PPP2R2A	RE	0	0		PPP2R2A	RE	0	0
PPP2R2A	CN	0	0		PPP2R2A	CN	0	0
PPP2R2A	Multiple	0	0		PPP2R2A	Multiple	0	0
KLHL6	SV	1	0.000699301		KLHL6	SV	0	0
KLHL6	RE	0	0		KLHL6	RE	0	0
KLHL6	CN	0	0		KLHL6	CN	0	0
KLHL6	Multiple	0	0		KLHL6	Multiple	0	0
PIK3C2B	SV	0	0		PIK3C2B	SV	0	0
PIK3C2B	RE	0	0		PIK3C2B	RE	0	0
PIK3C2B	CN	14	0.00979021		PIK3C2B	CN	14	0.0349127
PIK3C2B	Multiple	0	0		PIK3C2B	Multiple	0	0
KEL	SV	3	0.0020979		KEL	SV	1	0.00249377
KEL	RE	0	0		KEL	RE	0	0
KEL	CN	1	0.000699301		KEL	CN	1	0.00249377
KEL	Multiple	0	0		KEL	Multiple	0	0
PIK3C2G	SV	2	0.0013986		PIK3C2G	SV	1	0.00249377
PIK3C2G	RE	0	0		PIK3C2G	RE	0	0
PIK3C2G	CN	0	0		PIK3C2G	CN	0	0
PIK3C2G	Multiple	0	0		PIK3C2G	Multiple	0	0
PDK1	SV	0	0		PDK1	SV	0	0
PDK1	RE	0	0		PDK1	RE	0	0
PDK1	CN	0	0		PDK1	CN	0	0
PDK1	Multiple	0	0		PDK1	Multiple	0	0
CSF3R	SV	0	0		CSF3R	SV	0	0
CSF3R	RE	1	0.000699301		CSF3R	RE	0	0
CSF3R	CN	0	0		CSF3R	CN	0	0
CSF3R	Multiple	0	0		CSF3R	Multiple	0	0
BRD4	SV	3	0.0020979		BRD4	SV	1	0.00249377
BRD4	RE	1	0.000699301		BRD4	RE	1	0.00249377
BRD4	CN	3	0.0020979		BRD4	CN	3	0.0074813
BRD4	Multiple	0	0		BRD4	Multiple	0	0
FGFR4	SV	5	0.0034965		FGFR4	SV	4	0.00997506
FGFR4	RE	0	0		FGFR4	RE	0	0
FGFR4	CN	1	0.000699301		FGFR4	CN	1	0.00249377
FGFR4	Multiple	0	0		FGFR4	Multiple	0	0
SETD2	SV	19	0.0132867		SETD2	SV	8	0.0199501
SETD2	RE	0	0		SETD2	RE	0	0
SETD2	CN	0	0		SETD2	CN	0	0
SETD2	Multiple	0	0		SETD2	Multiple	0	0
FGFR2	SV	17	0.0118881		FGFR2	SV	8	0.0199501
FGFR2	RE	10	0.00699301		FGFR2	RE	4	0.00997506
FGFR2	CN	0	0		FGFR2	CN	0	0
FGFR2	Multiple	0	0		FGFR2	Multiple	0	0
FGFR3	SV	0	0		FGFR3	SV	0	0
FGFR3	RE	2	0.0013986		FGFR3	RE	1	0.00249377
FGFR3	CN	3	0.0020979		FGFR3	CN	3	0.0074813
FGFR3	Multiple	1	0.000699301		FGFR3	Multiple	1	0.00249377
RAF1	SV	3	0.0020979		RAF1	SV	3	0.0074813
RAF1	RE	2	0.0013986		RAF1	RE	0	0
RAF1	CN	3	0.0020979		RAF1	CN	3	0.0074813
RAF1	Multiple	0	0		RAF1	Multiple	0	0
FGFR1	SV	3	0.0020979		FGFR1	SV	3	0.0074813
FGFR1	RE	2	0.0013986		FGFR1	RE	0	0
FGFR1	CN	74	0.0517483		FGFR1	CN	66	0.164589
FGFR1	Multiple	5	0.0034965		FGFR1	Multiple	5	0.0124688
PDCD1	SV	0	0		PDCD1	SV	0	0
PDCD1	RE	0	0		PDCD1	RE	0	0
PDCD1	CN	0	0		PDCD1	CN	0	0
PDCD1	Multiple	0	0		PDCD1	Multiple	0	0
MYD88	SV	7	0.0048951		MYD88	SV	1	0.00249377
MYD88	RE	0	0		MYD88	RE	0	0
MYD88	CN	0	0		MYD88	CN	0	0
MYD88	Multiple	0	0		MYD88	Multiple	0	0
SOCS1	SV	1	0.000699301		SOCS1	SV	1	0.00249377
SOCS1	RE	1	0.000699301		SOCS1	RE	1	0.00249377
SOCS1	CN	0	0		SOCS1	CN	0	0
SOCS1	Multiple	0	0		SOCS1	Multiple	0	0
CCND1	SV	4	0.0027972		CCND1	SV	1	0.00249377
CCND1	RE	2	0.0013986		CCND1	RE	1	0.00249377
CCND1	CN	63	0.0440559		CCND1	CN	58	0.144638
CCND1	Multiple	0	0		CCND1	Multiple	0	0
CCND3	SV	1	0.000699301		CCND3	SV	1	0.00249377
CCND3	RE	0	0		CCND3	RE	0	0
CCND3	CN	1	0.000699301		CCND3	CN	1	0.00249377
CCND3	Multiple	0	0		CCND3	Multiple	0	0
CCND2	SV	1	0.000699301		CCND2	SV	0	0
CCND2	RE	0	0		CCND2	RE	0	0
CCND2	CN	4	0.0027972		CCND2	CN	4	0.00997506
CCND2	Multiple	0	0		CCND2	Multiple	0	0
MST1R	SV	0	0		MST1R	SV	0	0
MST1R	RE	0	0		MST1R	RE	0	0
MST1R	CN	0	0		MST1R	CN	0	0
MST1R	Multiple	0	0		MST1R	Multiple	0	0
AKT2	SV	2	0.0013986		AKT2	SV	1	0.00249377
AKT2	RE	0	0		AKT2	RE	0	0
AKT2	CN	2	0.0013986		AKT2	CN	2	0.00498753
AKT2	Multiple	0	0		AKT2	Multiple	0	0
GSK3B	SV	0	0		GSK3B	SV	0	0
GSK3B	RE	0	0		GSK3B	RE	0	0
GSK3B	CN	0	0		GSK3B	CN	0	0
GSK3B	Multiple	0	0		GSK3B	Multiple	0	0
SPEN	SV	32	0.0223776		SPEN	SV	19	0.0473815
SPEN	RE	2	0.0013986		SPEN	RE	1	0.00249377
SPEN	CN	0	0		SPEN	CN	0	0
SPEN	Multiple	0	0		SPEN	Multiple	0	0
PTEN	SV	98	0.0685315		PTEN	SV	44	0.109726
PTEN	RE	6	0.0041958		PTEN	RE	4	0.00997506
PTEN	CN	6	0.0041958		PTEN	CN	6	0.0149626
PTEN	Multiple	0	0		PTEN	Multiple	0	0
HSD3B1	SV	1	0.000699301		HSD3B1	SV	0	0
HSD3B1	RE	0	0		HSD3B1	RE	0	0
HSD3B1	CN	0	0		HSD3B1	CN	0	0
HSD3B1	Multiple	0	0		HSD3B1	Multiple	0	0
MAF	SV	0	0		MAF	SV	0	0
MAF	RE	0	0		MAF	RE	0	0
MAF	CN	0	0		MAF	CN	0	0
MAF	Multiple	0	0		MAF	Multiple	0	0
APC	SV	37	0.0258741		APC	SV	24	0.0598504
APC	RE	0	0		APC	RE	0	0
APC	CN	0	0		APC	CN	0	0
APC	Multiple	0	0		APC	Multiple	0	0
GRM3	SV	4	0.0027972		GRM3	SV	2	0.00498753
GRM3	RE	0	0		GRM3	RE	0	0
GRM3	CN	0	0		GRM3	CN	0	0
GRM3	Multiple	0	0		GRM3	Multiple	0	0
ARID1A	SV	71	0.0496503		ARID1A	SV	36	0.0897756
ARID1A	RE	2	0.0013986		ARID1A	RE	2	0.00498753
ARID1A	CN	0	0		ARID1A	CN	0	0
ARID1A	Multiple	1	0.000699301		ARID1A	Multiple	1	0.00249377
CTCF	SV	7	0.0048951		CTCF	SV	4	0.00997506
CTCF	RE	1	0.000699301		CTCF	RE	1	0.00249377
CTCF	CN	0	0		CTCF	CN	0	0
CTCF	Multiple	0	0		CTCF	Multiple	0	0
KDM5C	SV	6	0.0041958		KDM5C	SV	3	0.0074813
KDM5C	RE	0	0		KDM5C	RE	0	0
KDM5C	CN	0	0		KDM5C	CN	0	0
KDM5C	Multiple	0	0		KDM5C	Multiple	0	0
ZNF217	SV	1	0.000699301		ZNF217	SV	0	0
ZNF217	RE	0	0		ZNF217	RE	0	0
ZNF217	CN	15	0.0104895		ZNF217	CN	14	0.0349127
ZNF217	Multiple	0	0		ZNF217	Multiple	0	0
REL	SV	1	0.000699301		REL	SV	1	0.00249377
REL	RE	0	0		REL	RE	0	0
REL	CN	0	0		REL	CN	0	0
REL	Multiple	0	0		REL	Multiple	0	0
ACVR1B	SV	8	0.00559441		ACVR1B	SV	5	0.0124688
ACVR1B	RE	0	0		ACVR1B	RE	0	0
ACVR1B	CN	0	0		ACVR1B	CN	0	0
ACVR1B	Multiple	1	0.000699301		ACVR1B	Multiple	1	0.00249377
CDKN1B	SV	15	0.0104895		CDKN1B	SV	7	0.0174564
CDKN1B	RE	0	0		CDKN1B	RE	0	0
CDKN1B	CN	0	0		CDKN1B	CN	0	0
CDKN1B	Multiple	0	0		CDKN1B	Multiple	0	0
CDKN1A	SV	1	0.000699301		CDKN1A	SV	0	0
CDKN1A	RE	0	0		CDKN1A	RE	0	0
CDKN1A	CN	0	0		CDKN1A	CN	0	0
CDKN1A	Multiple	0	0		CDKN1A	Multiple	0	0
FUBP1	SV	3	0.0020979		FUBP1	SV	3	0.0074813
FUBP1	RE	0	0		FUBP1	RE	0	0
FUBP1	CN	0	0		FUBP1	CN	0	0
FUBP1	Multiple	0	0		FUBP1	Multiple	0	0
FH	SV	4	0.0027972		FH	SV	3	0.0074813
FH	RE	0	0		FH	RE	0	0
FH	CN	0	0		FH	CN	0	0
FH	Multiple	0	0		FH	Multiple	0	0
TNFRSF14	SV	2	0.0013986		TNFRSF14	SV	0	0
TNFRSF14	RE	0	0		TNFRSF14	RE	0	0
TNFRSF14	CN	0	0		TNFRSF14	CN	0	0
TNFRSF14	Multiple	0	0		TNFRSF14	Multiple	0	0
PTPN11	SV	17	0.0118881		PTPN11	SV	7	0.0174564
PTPN11	RE	0	0		PTPN11	RE	0	0
PTPN11	CN	0	0		PTPN11	CN	0	0
PTPN11	Multiple	0	0		PTPN11	Multiple	0	0
RAD51B	SV	2	0.0013986		RAD51B	SV	2	0.00498753
RAD51B	RE	0	0		RAD51B	RE	0	0
RAD51B	CN	0	0		RAD51B	CN	0	0
RAD51B	Multiple	0	0		RAD51B	Multiple	0	0
BCORL1	SV	12	0.00839161		BCORL1	SV	9	0.0224439
BCORL1	RE	1	0.000699301		BCORL1	RE	1	0.00249377
BCORL1	CN	0	0		BCORL1	CN	0	0
BCORL1	Multiple	0	0		BCORL1	Multiple	0	0
EED	SV	3	0.0020979		EED	SV	2	0.00498753
EED	RE	0	0		EED	RE	0	0
EED	CN	0	0		EED	CN	0	0
EED	Multiple	0	0		EED	Multiple	0	0
KIT	SV	1	0.000699301		KIT	SV	1	0.00249377
KIT	RE	0	0		KIT	RE	0	0
KIT	CN	2	0.0013986		KIT	CN	2	0.00498753
KIT	Multiple	0	0		KIT	Multiple	0	0
TERT	SV	20	0.013986		TERT	SV	3	0.0074813
TERT	RE	0	0		TERT	RE	0	0
TERT	CN	0	0		TERT	CN	0	0
TERT	Multiple	0	0		TERT	Multiple	0	0
KDM5A	SV	1	0.000699301		KDM5A	SV	1	0.00249377
KDM5A	RE	0	0		KDM5A	RE	0	0
KDM5A	CN	4	0.0027972		KDM5A	CN	4	0.00997506
KDM5A	Multiple	0	0		KDM5A	Multiple	0	0
XPO1	SV	1	0.000699301		XPO1	SV	1	0.00249377
XPO1	RE	0	0		XPO1	RE	0	0
XPO1	CN	0	0		XPO1	CN	0	0
XPO1	Multiple	0	0		XPO1	Multiple	0	0
DAXX	SV	2	0.0013986		DAXX	SV	1	0.00249377
DAXX	RE	0	0		DAXX	RE	0	0
DAXX	CN	0	0		DAXX	CN	0	0
DAXX	Multiple	0	0		DAXX	Multiple	0	0
EMSY	SV	0	0		EMSY	SV	0	0
EMSY	RE	0	0		EMSY	RE	0	0
EMSY	CN	35	0.0244755		EMSY	CN	30	0.074813
EMSY	Multiple	0	0		EMSY	Multiple	0	0
MYCL	SV	0	0		MYCL	SV	0	0
MYCL	RE	0	0		MYCL	RE	0	0
MYCL	CN	1	0.000699301		MYCL	CN	1	0.00249377
MYCL	Multiple	0	0		MYCL	Multiple	0	0
SYK	SV	1	0.000699301		SYK	SV	0	0
SYK	RE	0	0		SYK	RE	0	0
SYK	CN	0	0		SYK	CN	0	0
SYK	Multiple	0	0		SYK	Multiple	0	0
SOX9	SV	6	0.0041958		SOX9	SV	1	0.00249377
SOX9	RE	0	0		SOX9	RE	0	0
SOX9	CN	0	0		SOX9	CN	0	0
SOX9	Multiple	0	0		SOX9	Multiple	0	0
MET	SV	3	0.0020979		MET	SV	1	0.00249377
MET	RE	0	0		MET	RE	0	0
MET	CN	0	0		MET	CN	0	0
MET	Multiple	0	0		MET	Multiple	0	0
ASXL1	SV	106	0.0741259		ASXL1	SV	23	0.0573566
ASXL1	RE	3	0.0020979		ASXL1	RE	0	0
ASXL1	CN	0	0		ASXL1	CN	0	0
ASXL1	Multiple	0	0		ASXL1	Multiple	0	0
AMER1	SV	7	0.0048951		AMER1	SV	2	0.00498753
AMER1	RE	0	0		AMER1	RE	0	0
AMER1	CN	0	0		AMER1	CN	0	0
AMER1	Multiple	0	0		AMER1	Multiple	0	0
CCNE1	SV	0	0		CCNE1	SV	0	0
CCNE1	RE	0	0		CCNE1	RE	0	0
CCNE1	CN	14	0.00979021		CCNE1	CN	13	0.032419
CCNE1	Multiple	0	0		CCNE1	Multiple	0	0
JUN	SV	3	0.0020979		JUN	SV	1	0.00249377
JUN	RE	0	0		JUN	RE	0	0
JUN	CN	0	0		JUN	CN	0	0
JUN	Multiple	0	0		JUN	Multiple	0	0
SMO	SV	6	0.0041958		SMO	SV	3	0.0074813
SMO	RE	0	0		SMO	RE	0	0
SMO	CN	0	0		SMO	CN	0	0
SMO	Multiple	0	0		SMO	Multiple	0	0
ROS1	SV	1	0.000699301		ROS1	SV	1	0.00249377
ROS1	RE	1	0.000699301		ROS1	RE	0	0
ROS1	CN	5	0.0034965		ROS1	CN	5	0.0124688
ROS1	Multiple	0	0		ROS1	Multiple	0	0
STAG2	SV	18	0.0125874		STAG2	SV	11	0.0274314
STAG2	RE	0	0		STAG2	RE	0	0
STAG2	CN	0	0		STAG2	CN	0	0
STAG2	Multiple	0	0		STAG2	Multiple	0	0
JAK2	SV	17	0.0118881		JAK2	SV	3	0.0074813
JAK2	RE	0	0		JAK2	RE	0	0
JAK2	CN	3	0.0020979		JAK2	CN	3	0.0074813
JAK2	Multiple	0	0		JAK2	Multiple	0	0
JAK3	SV	0	0		JAK3	SV	0	0
JAK3	RE	0	0		JAK3	RE	0	0
JAK3	CN	0	0		JAK3	CN	0	0
JAK3	Multiple	0	0		JAK3	Multiple	0	0
H3F3A	SV	0	0		H3F3A	SV	0	0
H3F3A	RE	0	0		H3F3A	RE	0	0
H3F3A	CN	0	0		H3F3A	CN	0	0
H3F3A	Multiple	0	0		H3F3A	Multiple	0	0
JAK1	SV	4	0.0027972		JAK1	SV	4	0.00997506
JAK1	RE	0	0		JAK1	RE	0	0
JAK1	CN	0	0		JAK1	CN	0	0
JAK1	Multiple	0	0		JAK1	Multiple	0	0
FLT1	SV	0	0		FLT1	SV	0	0
FLT1	RE	0	0		FLT1	RE	0	0
FLT1	CN	0	0		FLT1	CN	0	0
FLT1	Multiple	0	0		FLT1	Multiple	0	0
CHEK2	SV	161	0.112587		CHEK2	SV	42	0.104738
CHEK2	RE	0	0		CHEK2	RE	0	0
CHEK2	CN	0	0		CHEK2	CN	0	0
CHEK2	Multiple	0	0		CHEK2	Multiple	0	0
SMAD2	SV	4	0.0027972		SMAD2	SV	2	0.00498753
SMAD2	RE	0	0		SMAD2	RE	0	0
SMAD2	CN	0	0		SMAD2	CN	0	0
SMAD2	Multiple	0	0		SMAD2	Multiple	0	0
TGFBR2	SV	0	0		TGFBR2	SV	0	0
TGFBR2	RE	0	0		TGFBR2	RE	0	0
TGFBR2	CN	0	0		TGFBR2	CN	0	0
TGFBR2	Multiple	0	0		TGFBR2	Multiple	0	0
CHEK1	SV	2	0.0013986		CHEK1	SV	0	0
CHEK1	RE	0	0		CHEK1	RE	0	0
CHEK1	CN	0	0		CHEK1	CN	0	0
CHEK1	Multiple	0	0		CHEK1	Multiple	0	0
GID4	SV	0	0		GID4	SV	0	0
GID4	RE	0	0		GID4	RE	0	0
GID4	CN	2	0.0013986		GID4	CN	2	0.00498753
GID4	Multiple	0	0		GID4	Multiple	0	0
EPHB1	SV	1	0.000699301		EPHB1	SV	0	0
EPHB1	RE	0	0		EPHB1	RE	0	0
EPHB1	CN	4	0.0027972		EPHB1	CN	4	0.00997506
EPHB1	Multiple	0	0		EPHB1	Multiple	0	0
RAD51	SV	3	0.0020979		RAD51	SV	2	0.00498753
RAD51	RE	0	0		RAD51	RE	0	0
RAD51	CN	0	0		RAD51	CN	0	0
RAD51	Multiple	0	0		RAD51	Multiple	0	0
EPHB4	SV	2	0.0013986		EPHB4	SV	0	0
EPHB4	RE	0	0		EPHB4	RE	0	0
EPHB4	CN	0	0		EPHB4	CN	0	0
EPHB4	Multiple	0	0		EPHB4	Multiple	0	0
PMS2	SV	10	0.00699301		PMS2	SV	3	0.0074813
PMS2	RE	0	0		PMS2	RE	0	0
PMS2	CN	0	0		PMS2	CN	0	0
PMS2	Multiple	0	0		PMS2	Multiple	0	0
MRE11	SV	2	0.0013986		MRE11	SV	0	0
MRE11	RE	0	0		MRE11	RE	0	0
MRE11	CN	0	0		MRE11	CN	0	0
MRE11	Multiple	0	0		MRE11	Multiple	0	0
SNCAIP	SV	0	0		SNCAIP	SV	0	0
SNCAIP	RE	0	0		SNCAIP	RE	0	0
SNCAIP	CN	0	0		SNCAIP	CN	0	0
SNCAIP	Multiple	0	0		SNCAIP	Multiple	0	0
RNF43	SV	5	0.0034965		RNF43	SV	3	0.0074813
RNF43	RE	0	0		RNF43	RE	0	0
RNF43	CN	0	0		RNF43	CN	0	0
RNF43	Multiple	0	0		RNF43	Multiple	0	0
PARP1	SV	0	0		PARP1	SV	0	0
PARP1	RE	0	0		PARP1	RE	0	0
PARP1	CN	1	0.000699301		PARP1	CN	1	0.00249377
PARP1	Multiple	0	0		PARP1	Multiple	0	0
PARP2	SV	0	0		PARP2	SV	0	0
PARP2	RE	0	0		PARP2	RE	0	0
PARP2	CN	0	0		PARP2	CN	0	0
PARP2	Multiple	0	0		PARP2	Multiple	0	0
PARP3	SV	0	0		PARP3	SV	0	0
PARP3	RE	0	0		PARP3	RE	0	0
PARP3	CN	0	0		PARP3	CN	0	0
PARP3	Multiple	0	0		PARP3	Multiple	0	0
PAX5	SV	2	0.0013986		PAX5	SV	1	0.00249377
PAX5	RE	1	0.000699301		PAX5	RE	0	0
PAX5	CN	0	0		PAX5	CN	0	0
PAX5	Multiple	0	0		PAX5	Multiple	0	0
PPARG	SV	0	0		PPARG	SV	0	0
PPARG	RE	0	0		PPARG	RE	0	0
PPARG	CN	0	0		PPARG	CN	0	0
PPARG	Multiple	0	0		PPARG	Multiple	0	0
TIPARP	SV	0	0		TIPARP	SV	0	0
TIPARP	RE	0	0		TIPARP	RE	0	0
TIPARP	CN	0	0		TIPARP	CN	0	0
TIPARP	Multiple	0	0		TIPARP	Multiple	0	0
RAD21	SV	8	0.00559441		RAD21	SV	3	0.0074813
RAD21	RE	1	0.000699301		RAD21	RE	1	0.00249377
RAD21	CN	34	0.0237762		RAD21	CN	34	0.084788
RAD21	Multiple	0	0		RAD21	Multiple	0	0
FGF6	SV	0	0		FGF6	SV	0	0
FGF6	RE	0	0		FGF6	RE	0	0
FGF6	CN	4	0.0027972		FGF6	CN	4	0.00997506
FGF6	Multiple	0	0		FGF6	Multiple	0	0
FGF4	SV	0	0		FGF4	SV	0	0
FGF4	RE	0	0		FGF4	RE	0	0
FGF4	CN	83	0.058042		FGF4	CN	71	0.177057
FGF4	Multiple	0	0		FGF4	Multiple	0	0
EZH2	SV	10	0.00699301		EZH2	SV	4	0.00997506
EZH2	RE	2	0.0013986		EZH2	RE	2	0.00498753
EZH2	CN	0	0		EZH2	CN	0	0
EZH2	Multiple	0	0		EZH2	Multiple	0	0
TYRO3	SV	0	0		TYRO3	SV	0	0
TYRO3	RE	0	0		TYRO3	RE	0	0
TYRO3	CN	0	0		TYRO3	CN	0	0
TYRO3	Multiple	0	0		TYRO3	Multiple	0	0
BTK	SV	0	0		BTK	SV	0	0
BTK	RE	0	0		BTK	RE	0	0
BTK	CN	0	0		BTK	CN	0	0
BTK	Multiple	0	0		BTK	Multiple	0	0
ETV5	SV	0	0		ETV5	SV	0	0
ETV5	RE	0	0		ETV5	RE	0	0
ETV5	CN	0	0		ETV5	CN	0	0
ETV5	Multiple	0	0		ETV5	Multiple	0	0
ETV4	SV	0	0		ETV4	SV	0	0
ETV4	RE	0	0		ETV4	RE	0	0
ETV4	CN	0	0		ETV4	CN	0	0
ETV4	Multiple	0	0		ETV4	Multiple	0	0
ESR1	SV	332	0.232168		ESR1	SV	137	0.341646
ESR1	RE	1	0.000699301		ESR1	RE	0	0
ESR1	CN	5	0.0034965		ESR1	CN	5	0.0124688
ESR1	Multiple	2	0.0013986		ESR1	Multiple	1	0.00249377
DDR2	SV	0	0		DDR2	SV	0	0
DDR2	RE	0	0		DDR2	RE	0	0
DDR2	CN	0	0		DDR2	CN	0	0
DDR2	Multiple	0	0		DDR2	Multiple	0	0
CD274	SV	0	0		CD274	SV	0	0
CD274	RE	0	0		CD274	RE	0	0
CD274	CN	3	0.0020979		CD274	CN	3	0.0074813
CD274	Multiple	0	0		CD274	Multiple	0	0
MPL	SV	2	0.0013986		MPL	SV	1	0.00249377
MPL	RE	0	0		MPL	RE	0	0
MPL	CN	0	0		MPL	CN	0	0
MPL	Multiple	0	0		MPL	Multiple	0	0
DDR1	SV	0	0		DDR1	SV	0	0
DDR1	RE	0	0		DDR1	RE	0	0
DDR1	CN	0	0		DDR1	CN	0	0
DDR1	Multiple	0	0		DDR1	Multiple	0	0
SDC4	SV	0	0		SDC4	SV	0	0
SDC4	RE	0	0		SDC4	RE	0	0
SDC4	CN	0	0		SDC4	CN	0	0
SDC4	Multiple	0	0		SDC4	Multiple	0	0
SF3B1	SV	52	0.0363636		SF3B1	SV	16	0.0399002
SF3B1	RE	0	0		SF3B1	RE	0	0
SF3B1	CN	0	0		SF3B1	CN	0	0
SF3B1	Multiple	0	0		SF3B1	Multiple	0	0
CBL	SV	16	0.0111888		CBL	SV	4	0.00997506
CBL	RE	0	0		CBL	RE	0	0
CBL	CN	0	0		CBL	CN	0	0
CBL	Multiple	0	0		CBL	Multiple	0	0
GATA6	SV	0	0		GATA6	SV	0	0
GATA6	RE	0	0		GATA6	RE	0	0
GATA6	CN	2	0.0013986		GATA6	CN	2	0.00498753
GATA6	Multiple	0	0		GATA6	Multiple	0	0
TMPRSS2	SV	0	0		TMPRSS2	SV	0	0
TMPRSS2	RE	0	0		TMPRSS2	RE	0	0
TMPRSS2	CN	0	0		TMPRSS2	CN	0	0
TMPRSS2	Multiple	0	0		TMPRSS2	Multiple	0	0
MEF2B	SV	1	0.000699301		MEF2B	SV	0	0
MEF2B	RE	0	0		MEF2B	RE	0	0
MEF2B	CN	0	0		MEF2B	CN	0	0
MEF2B	Multiple	0	0		MEF2B	Multiple	0	0
PRDM1	SV	3	0.0020979		PRDM1	SV	0	0
PRDM1	RE	1	0.000699301		PRDM1	RE	1	0.00249377
PRDM1	CN	0	0		PRDM1	CN	0	0
PRDM1	Multiple	0	0		PRDM1	Multiple	0	0
NFE2L2	SV	3	0.0020979		NFE2L2	SV	3	0.0074813
NFE2L2	RE	0	0		NFE2L2	RE	0	0
NFE2L2	CN	0	0		NFE2L2	CN	0	0
NFE2L2	Multiple	0	0		NFE2L2	Multiple	0	0
MYCN	SV	1	0.000699301		MYCN	SV	0	0
MYCN	RE	0	0		MYCN	RE	0	0
MYCN	CN	1	0.000699301		MYCN	CN	1	0.00249377
MYCN	Multiple	0	0		MYCN	Multiple	0	0
NSD3	SV	0	0		NSD3	SV	0	0
NSD3	RE	0	0		NSD3	RE	0	0
NSD3	CN	73	0.051049		NSD3	CN	67	0.167082
NSD3	Multiple	0	0		NSD3	Multiple	0	0
NSD2	SV	0	0		NSD2	SV	0	0
NSD2	RE	0	0		NSD2	RE	0	0
NSD2	CN	0	0		NSD2	CN	0	0
NSD2	Multiple	0	0		NSD2	Multiple	0	0
FGF23	SV	1	0.000699301		FGF23	SV	0	0
FGF23	RE	0	0		FGF23	RE	0	0
FGF23	CN	4	0.0027972		FGF23	CN	4	0.00997506
FGF23	Multiple	0	0		FGF23	Multiple	0	0
CREBBP	SV	10	0.00699301		CREBBP	SV	7	0.0174564
CREBBP	RE	4	0.0027972		CREBBP	RE	4	0.00997506
CREBBP	CN	0	0		CREBBP	CN	0	0
CREBBP	Multiple	0	0		CREBBP	Multiple	0	0
CD74	SV	0	0		CD74	SV	0	0
CD74	RE	0	0		CD74	RE	0	0
CD74	CN	0	0		CD74	CN	0	0
CD74	Multiple	0	0		CD74	Multiple	0	0
PDGFRB	SV	0	0		PDGFRB	SV	0	0
PDGFRB	RE	0	0		PDGFRB	RE	0	0
PDGFRB	CN	0	0		PDGFRB	CN	0	0
PDGFRB	Multiple	0	0		PDGFRB	Multiple	0	0
PDGFRA	SV	1	0.000699301		PDGFRA	SV	1	0.00249377
PDGFRA	RE	0	0		PDGFRA	RE	0	0
PDGFRA	CN	2	0.0013986		PDGFRA	CN	2	0.00498753
PDGFRA	Multiple	0	0		PDGFRA	Multiple	0	0
CD70	SV	4	0.0027972		CD70	SV	0	0
CD70	RE	0	0		CD70	RE	0	0
CD70	CN	0	0		CD70	CN	0	0
CD70	Multiple	0	0		CD70	Multiple	0	0
PPP2R1A	SV	4	0.0027972		PPP2R1A	SV	2	0.00498753
PPP2R1A	RE	0	0		PPP2R1A	RE	0	0
PPP2R1A	CN	0	0		PPP2R1A	CN	0	0
PPP2R1A	Multiple	0	0		PPP2R1A	Multiple	0	0
SMAD4	SV	23	0.0160839		SMAD4	SV	11	0.0274314
SMAD4	RE	0	0		SMAD4	RE	0	0
SMAD4	CN	0	0		SMAD4	CN	0	0
SMAD4	Multiple	0	0		SMAD4	Multiple	0	0
ATM	SV	132	0.0923077		ATM	SV	45	0.112219
ATM	RE	2	0.0013986		ATM	RE	1	0.00249377
ATM	CN	0	0		ATM	CN	0	0
ATM	Multiple	2	0.0013986		ATM	Multiple	1	0.00249377
EPHA3	SV	2	0.0013986		EPHA3	SV	0	0
EPHA3	RE	0	0		EPHA3	RE	0	0
EPHA3	CN	3	0.0020979		EPHA3	CN	3	0.0074813
EPHA3	Multiple	0	0		EPHA3	Multiple	0	0
RET	SV	7	0.0048951		RET	SV	2	0.00498753
RET	RE	1	0.000699301		RET	RE	1	0.00249377
RET	CN	0	0		RET	CN	0	0
RET	Multiple	0	0		RET	Multiple	0	0
NTRK1	SV	1	0.000699301		NTRK1	SV	1	0.00249377
NTRK1	RE	1	0.000699301		NTRK1	RE	1	0.00249377
NTRK1	CN	5	0.0034965		NTRK1	CN	5	0.0124688
NTRK1	Multiple	0	0		NTRK1	Multiple	0	0
MUTYH	SV	29	0.0202797		MUTYH	SV	15	0.0374065
MUTYH	RE	0	0		MUTYH	RE	0	0
MUTYH	CN	0	0		MUTYH	CN	0	0
MUTYH	Multiple	0	0		MUTYH	Multiple	0	0
TBX3	SV	47	0.0328671		TBX3	SV	21	0.0523691
TBX3	RE	0	0		TBX3	RE	0	0
TBX3	CN	0	0		TBX3	CN	0	0
TBX3	Multiple	0	0		TBX3	Multiple	0	0
POLE	SV	0	0		POLE	SV	0	0
POLE	RE	0	0		POLE	RE	0	0
POLE	CN	0	0		POLE	CN	0	0
POLE	Multiple	0	0		POLE	Multiple	0	0
ATR	SV	27	0.0188811		ATR	SV	17	0.042394
ATR	RE	1	0.000699301		ATR	RE	1	0.00249377
ATR	CN	0	0		ATR	CN	0	0
ATR	Multiple	0	0		ATR	Multiple	0	0
PIM1	SV	0	0		PIM1	SV	0	0
PIM1	RE	0	0		PIM1	RE	0	0
PIM1	CN	0	0		PIM1	CN	0	0
PIM1	Multiple	0	0		PIM1	Multiple	0	0
ABL1	SV	1	0.000699301		ABL1	SV	1	0.00249377
ABL1	RE	1	0.000699301		ABL1	RE	1	0.00249377
ABL1	CN	0	0		ABL1	CN	0	0
ABL1	Multiple	0	0		ABL1	Multiple	0	0
BRIP1	SV	5	0.0034965		BRIP1	SV	1	0.00249377
BRIP1	RE	0	0		BRIP1	RE	0	0
BRIP1	CN	0	0		BRIP1	CN	0	0
BRIP1	Multiple	0	0		BRIP1	Multiple	0	0
GABRA6	SV	3	0.0020979		GABRA6	SV	1	0.00249377
GABRA6	RE	0	0		GABRA6	RE	0	0
GABRA6	CN	0	0		GABRA6	CN	0	0
GABRA6	Multiple	0	0		GABRA6	Multiple	0	0
CD79B	SV	0	0		CD79B	SV	0	0
CD79B	RE	0	0		CD79B	RE	0	0
CD79B	CN	0	0		CD79B	CN	0	0
CD79B	Multiple	0	0		CD79B	Multiple	0	0
FLT3	SV	4	0.0027972		FLT3	SV	3	0.0074813
FLT3	RE	0	0		FLT3	RE	0	0
FLT3	CN	1	0.000699301		FLT3	CN	1	0.00249377
FLT3	Multiple	0	0		FLT3	Multiple	0	0
BCR	SV	0	0		BCR	SV	0	0
BCR	RE	1	0.000699301		BCR	RE	1	0.00249377
BCR	CN	0	0		BCR	CN	0	0
BCR	Multiple	0	0		BCR	Multiple	0	0
CD79A	SV	1	0.000699301		CD79A	SV	1	0.00249377
CD79A	RE	0	0		CD79A	RE	0	0
CD79A	CN	0	0		CD79A	CN	0	0
CD79A	Multiple	0	0		CD79A	Multiple	0	0
TEK	SV	0	0		TEK	SV	0	0
TEK	RE	0	0		TEK	RE	0	0
TEK	CN	0	0		TEK	CN	0	0
TEK	Multiple	0	0		TEK	Multiple	0	0
STAT3	SV	1	0.000699301		STAT3	SV	0	0
STAT3	RE	0	0		STAT3	RE	0	0
STAT3	CN	0	0		STAT3	CN	0	0
STAT3	Multiple	0	0		STAT3	Multiple	0	0
BTG2	SV	0	0		BTG2	SV	0	0
BTG2	RE	0	0		BTG2	RE	0	0
BTG2	CN	0	0		BTG2	CN	0	0
BTG2	Multiple	0	0		BTG2	Multiple	0	0
BTG1	SV	0	0		BTG1	SV	0	0
BTG1	RE	0	0		BTG1	RE	0	0
BTG1	CN	0	0		BTG1	CN	0	0
BTG1	Multiple	0	0		BTG1	Multiple	0	0
SOX2	SV	0	0		SOX2	SV	0	0
SOX2	RE	0	0		SOX2	RE	0	0
SOX2	CN	3	0.0020979		SOX2	CN	3	0.0074813
SOX2	Multiple	0	0		SOX2	Multiple	0	0
FGF3	SV	0	0		FGF3	SV	0	0
FGF3	RE	0	0		FGF3	RE	0	0
FGF3	CN	98	0.0685315		FGF3	CN	86	0.214464
FGF3	Multiple	0	0		FGF3	Multiple	0	0
CSF1R	SV	4	0.0027972		CSF1R	SV	3	0.0074813
CSF1R	RE	0	0		CSF1R	RE	0	0
CSF1R	CN	0	0		CSF1R	CN	0	0
CSF1R	Multiple	0	0		CSF1R	Multiple	0	0
FANCG	SV	5	0.0034965		FANCG	SV	0	0
FANCG	RE	0	0		FANCG	RE	0	0
FANCG	CN	0	0		FANCG	CN	0	0
FANCG	Multiple	0	0		FANCG	Multiple	0	0
POLD1	SV	2	0.0013986		POLD1	SV	2	0.00498753
POLD1	RE	0	0		POLD1	RE	0	0
POLD1	CN	0	0		POLD1	CN	0	0
POLD1	Multiple	0	0		POLD1	Multiple	0	0
FGF19	SV	0	0		FGF19	SV	0	0
FGF19	RE	0	0		FGF19	RE	0	0
FGF19	CN	98	0.0685315		FGF19	CN	85	0.21197
FGF19	Multiple	0	0		FGF19	Multiple	0	0
MAPK1	SV	4	0.0027972		MAPK1	SV	2	0.00498753
MAPK1	RE	0	0		MAPK1	RE	0	0
MAPK1	CN	1	0.000699301		MAPK1	CN	1	0.00249377
MAPK1	Multiple	0	0		MAPK1	Multiple	0	0
FANCC	SV	2	0.0013986		FANCC	SV	1	0.00249377
FANCC	RE	0	0		FANCC	RE	0	0
FANCC	CN	0	0		FANCC	CN	0	0
FANCC	Multiple	0	0		FANCC	Multiple	0	0
NBN	SV	2	0.0013986		NBN	SV	1	0.00249377
NBN	RE	1	0.000699301		NBN	RE	1	0.00249377
NBN	CN	0	0		NBN	CN	0	0
NBN	Multiple	0	0		NBN	Multiple	0	0
FANCA	SV	8	0.00559441		FANCA	SV	3	0.0074813
FANCA	RE	0	0		FANCA	RE	0	0
FANCA	CN	0	0		FANCA	CN	0	0
FANCA	Multiple	0	0		FANCA	Multiple	0	0
MKNK1	SV	0	0		MKNK1	SV	0	0
MKNK1	RE	0	0		MKNK1	RE	0	0
MKNK1	CN	0	0		MKNK1	CN	0	0
MKNK1	Multiple	0	0		MKNK1	Multiple	0	0
FGF12	SV	0	0		FGF12	SV	0	0
FGF12	RE	0	0		FGF12	RE	0	0
FGF12	CN	2	0.0013986		FGF12	CN	2	0.00498753
FGF12	Multiple	0	0		FGF12	Multiple	0	0
DOT1L	SV	0	0		DOT1L	SV	0	0
DOT1L	RE	0	0		DOT1L	RE	0	0
DOT1L	CN	0	0		DOT1L	CN	0	0
DOT1L	Multiple	0	0		DOT1L	Multiple	0	0
ALOX12B	SV	0	0		ALOX12B	SV	0	0
ALOX12B	RE	0	0		ALOX12B	RE	0	0
ALOX12B	CN	0	0		ALOX12B	CN	0	0
ALOX12B	Multiple	0	0		ALOX12B	Multiple	0	0
HRAS	SV	6	0.0041958		HRAS	SV	4	0.00997506
HRAS	RE	0	0		HRAS	RE	0	0
HRAS	CN	0	0		HRAS	CN	0	0
HRAS	Multiple	0	0		HRAS	Multiple	0	0
KDR	SV	2	0.0013986		KDR	SV	0	0
KDR	RE	0	0		KDR	RE	0	0
KDR	CN	2	0.0013986		KDR	CN	2	0.00498753
KDR	Multiple	0	0		KDR	Multiple	0	0
FBXW7	SV	4	0.0027972		FBXW7	SV	1	0.00249377
FBXW7	RE	0	0		FBXW7	RE	0	0
FBXW7	CN	0	0		FBXW7	CN	0	0
FBXW7	Multiple	0	0		FBXW7	Multiple	0	0
SRC	SV	0	0		SRC	SV	0	0
SRC	RE	0	0		SRC	RE	0	0
SRC	CN	1	0.000699301		SRC	CN	1	0.00249377
SRC	Multiple	1	0.000699301		SRC	Multiple	1	0.00249377
NFKBIA	SV	3	0.0020979		NFKBIA	SV	2	0.00498753
NFKBIA	RE	1	0.000699301		NFKBIA	RE	0	0
NFKBIA	CN	0	0		NFKBIA	CN	0	0
NFKBIA	Multiple	0	0		NFKBIA	Multiple	0	0
IKZF1	SV	1	0.000699301		IKZF1	SV	1	0.00249377
IKZF1	RE	0	0		IKZF1	RE	0	0
IKZF1	CN	0	0		IKZF1	CN	0	0
IKZF1	Multiple	0	0		IKZF1	Multiple	0	0
IRF2	SV	2	0.0013986		IRF2	SV	2	0.00498753
IRF2	RE	0	0		IRF2	RE	0	0
IRF2	CN	0	0		IRF2	CN	0	0
IRF2	Multiple	0	0		IRF2	Multiple	0	0
ERCC4	SV	1	0.000699301		ERCC4	SV	0	0
ERCC4	RE	0	0		ERCC4	RE	0	0
ERCC4	CN	0	0		ERCC4	CN	0	0
ERCC4	Multiple	0	0		ERCC4	Multiple	0	0
TET2	SV	170	0.118881		TET2	SV	38	0.0947631
TET2	RE	0	0		TET2	RE	0	0
TET2	CN	0	0		TET2	CN	0	0
TET2	Multiple	0	0		TET2	Multiple	0	0
NPM1	SV	2	0.0013986		NPM1	SV	2	0.00498753
NPM1	RE	1	0.000699301		NPM1	RE	1	0.00249377
NPM1	CN	0	0		NPM1	CN	0	0
NPM1	Multiple	0	0		NPM1	Multiple	0	0
PIK3R1	SV	16	0.0111888		PIK3R1	SV	4	0.00997506
PIK3R1	RE	0	0		PIK3R1	RE	0	0
PIK3R1	CN	0	0		PIK3R1	CN	0	0
PIK3R1	Multiple	0	0		PIK3R1	Multiple	0	0
FOXL2	SV	0	0		FOXL2	SV	0	0
FOXL2	RE	0	0		FOXL2	RE	0	0
FOXL2	CN	0	0		FOXL2	CN	0	0
FOXL2	Multiple	0	0		FOXL2	Multiple	0	0
PRKAR1A	SV	3	0.0020979		PRKAR1A	SV	2	0.00498753
PRKAR1A	RE	1	0.000699301		PRKAR1A	RE	1	0.00249377
PRKAR1A	CN	0	0		PRKAR1A	CN	0	0
PRKAR1A	Multiple	0	0		PRKAR1A	Multiple	0	0
BCOR	SV	18	0.0125874		BCOR	SV	10	0.0249377
BCOR	RE	1	0.000699301		BCOR	RE	1	0.00249377
BCOR	CN	0	0		BCOR	CN	0	0
BCOR	Multiple	0	0		BCOR	Multiple	0	0
LTK	SV	0	0		LTK	SV	0	0
LTK	RE	0	0		LTK	RE	0	0
LTK	CN	0	0		LTK	CN	0	0
LTK	Multiple	0	0		LTK	Multiple	0	0
ATRX	SV	18	0.0125874		ATRX	SV	11	0.0274314
ATRX	RE	0	0		ATRX	RE	0	0
ATRX	CN	0	0		ATRX	CN	0	0
ATRX	Multiple	0	0		ATRX	Multiple	0	0
EP300	SV	13	0.00909091		EP300	SV	8	0.0199501
EP300	RE	1	0.000699301		EP300	RE	1	0.00249377
EP300	CN	0	0		EP300	CN	0	0
EP300	Multiple	1	0.000699301		EP300	Multiple	1	0.00249377
RAD51C	SV	3	0.0020979		RAD51C	SV	1	0.00249377
RAD51C	RE	0	0		RAD51C	RE	0	0
RAD51C	CN	0	0		RAD51C	CN	0	0
RAD51C	Multiple	0	0		RAD51C	Multiple	0	0
MYC	SV	0	0		MYC	SV	0	0
MYC	RE	4	0.0027972		MYC	RE	2	0.00498753
MYC	CN	35	0.0244755		MYC	CN	34	0.084788
MYC	Multiple	0	0		MYC	Multiple	0	0
GNAQ	SV	0	0		GNAQ	SV	0	0
GNAQ	RE	0	0		GNAQ	RE	0	0
GNAQ	CN	0	0		GNAQ	CN	0	0
GNAQ	Multiple	0	0		GNAQ	Multiple	0	0
TNFAIP3	SV	4	0.0027972		TNFAIP3	SV	1	0.00249377
TNFAIP3	RE	1	0.000699301		TNFAIP3	RE	1	0.00249377
TNFAIP3	CN	0	0		TNFAIP3	CN	0	0
TNFAIP3	Multiple	0	0		TNFAIP3	Multiple	0	0
FANCL	SV	3	0.0020979		FANCL	SV	3	0.0074813
FANCL	RE	0	0		FANCL	RE	0	0
FANCL	CN	0	0		FANCL	CN	0	0
FANCL	Multiple	0	0		FANCL	Multiple	0	0
ALK	SV	4	0.0027972		ALK	SV	1	0.00249377
ALK	RE	1	0.000699301		ALK	RE	1	0.00249377
ALK	CN	1	0.000699301		ALK	CN	1	0.00249377
ALK	Multiple	0	0		ALK	Multiple	0	0
SGK1	SV	3	0.0020979		SGK1	SV	2	0.00498753
SGK1	RE	2	0.0013986		SGK1	RE	2	0.00498753
SGK1	CN	0	0		SGK1	CN	0	0
SGK1	Multiple	0	0		SGK1	Multiple	0	0
MAP2K2	SV	0	0		MAP2K2	SV	0	0
MAP2K2	RE	0	0		MAP2K2	RE	0	0
MAP2K2	CN	0	0		MAP2K2	CN	0	0
MAP2K2	Multiple	0	0		MAP2K2	Multiple	0	0
ETV6	SV	0	0		ETV6	SV	0	0
ETV6	RE	3	0.0020979		ETV6	RE	3	0.0074813
ETV6	CN	0	0		ETV6	CN	0	0
ETV6	Multiple	0	0		ETV6	Multiple	0	0
ID3	SV	1	0.000699301		ID3	SV	0	0
ID3	RE	0	0		ID3	RE	0	0
ID3	CN	0	0		ID3	CN	0	0
ID3	Multiple	0	0		ID3	Multiple	0	0
IRS2	SV	0	0		IRS2	SV	0	0
IRS2	RE	0	0		IRS2	RE	0	0
IRS2	CN	7	0.0048951		IRS2	CN	6	0.0149626
IRS2	Multiple	0	0		IRS2	Multiple	0	0
KEAP1	SV	5	0.0034965		KEAP1	SV	1	0.00249377
KEAP1	RE	1	0.000699301		KEAP1	RE	1	0.00249377
KEAP1	CN	0	0		KEAP1	CN	0	0
KEAP1	Multiple	0	0		KEAP1	Multiple	0	0
ERG	SV	2	0.0013986		ERG	SV	1	0.00249377
ERG	RE	0	0		ERG	RE	0	0
ERG	CN	0	0		ERG	CN	0	0
ERG	Multiple	0	0		ERG	Multiple	0	0
CDK4	SV	0	0		CDK4	SV	0	0
CDK4	RE	0	0		CDK4	RE	0	0
CDK4	CN	7	0.0048951		CDK4	CN	7	0.0174564
CDK4	Multiple	0	0		CDK4	Multiple	0	0
RAD52	SV	0	0		RAD52	SV	0	0
RAD52	RE	0	0		RAD52	RE	0	0
RAD52	CN	0	0		RAD52	CN	0	0
RAD52	Multiple	0	0		RAD52	Multiple	0	0
CDK6	SV	0	0		CDK6	SV	0	0
CDK6	RE	0	0		CDK6	RE	0	0
CDK6	CN	1	0.000699301		CDK6	CN	1	0.00249377
CDK6	Multiple	0	0		CDK6	Multiple	0	0
PBRM1	SV	9	0.00629371		PBRM1	SV	2	0.00498753
PBRM1	RE	2	0.0013986		PBRM1	RE	2	0.00498753
PBRM1	CN	0	0		PBRM1	CN	0	0
PBRM1	Multiple	0	0		PBRM1	Multiple	0	0
CDK8	SV	0	0		CDK8	SV	0	0
CDK8	RE	0	0		CDK8	RE	0	0
CDK8	CN	0	0		CDK8	CN	0	0
CDK8	Multiple	0	0		CDK8	Multiple	0	0
FGF14	SV	3	0.0020979		FGF14	SV	0	0
FGF14	RE	0	0		FGF14	RE	0	0
FGF14	CN	2	0.0013986		FGF14	CN	2	0.00498753
FGF14	Multiple	0	0		FGF14	Multiple	0	0
PALB2	SV	16	0.0111888		PALB2	SV	6	0.0149626
PALB2	RE	1	0.000699301		PALB2	RE	1	0.00249377
PALB2	CN	0	0		PALB2	CN	0	0
PALB2	Multiple	0	0		PALB2	Multiple	0	0
GNAS	SV	32	0.0223776		GNAS	SV	7	0.0174564
GNAS	RE	0	0		GNAS	RE	0	0
GNAS	CN	10	0.00699301		GNAS	CN	9	0.0224439
GNAS	Multiple	0	0		GNAS	Multiple	0	0
CIC	SV	7	0.0048951		CIC	SV	5	0.0124688
CIC	RE	1	0.000699301		CIC	RE	1	0.00249377
CIC	CN	0	0		CIC	CN	0	0
CIC	Multiple	0	0		CIC	Multiple	0	0
CDKN2B	SV	0	0		CDKN2B	SV	0	0
CDKN2B	RE	0	0		CDKN2B	RE	0	0
CDKN2B	CN	0	0		CDKN2B	CN	0	0
CDKN2B	Multiple	0	0		CDKN2B	Multiple	0	0
ERBB3	SV	21	0.0146853		ERBB3	SV	12	0.0299252
ERBB3	RE	0	0		ERBB3	RE	0	0
ERBB3	CN	1	0.000699301		ERBB3	CN	1	0.00249377
ERBB3	Multiple	0	0		ERBB3	Multiple	0	0
VEGFA	SV	0	0		VEGFA	SV	0	0
VEGFA	RE	0	0		VEGFA	RE	0	0
VEGFA	CN	1	0.000699301		VEGFA	CN	1	0.00249377
VEGFA	Multiple	0	0		VEGFA	Multiple	0	0
MSH2	SV	4	0.0027972		MSH2	SV	3	0.0074813
MSH2	RE	0	0		MSH2	RE	0	0
MSH2	CN	0	0		MSH2	CN	0	0
MSH2	Multiple	0	0		MSH2	Multiple	0	0
MSH3	SV	6	0.0041958		MSH3	SV	4	0.00997506
MSH3	RE	1	0.000699301		MSH3	RE	0	0
MSH3	CN	0	0		MSH3	CN	0	0
MSH3	Multiple	0	0		MSH3	Multiple	0	0
EGFR	SV	20	0.013986		EGFR	SV	8	0.0199501
EGFR	RE	1	0.000699301		EGFR	RE	0	0
EGFR	CN	6	0.0041958		EGFR	CN	6	0.0149626
EGFR	Multiple	4	0.0027972		EGFR	Multiple	3	0.0074813
PRKN	SV	7	0.0048951		PRKN	SV	4	0.00997506
PRKN	RE	0	0		PRKN	RE	0	0
PRKN	CN	0	0		PRKN	CN	0	0
PRKN	Multiple	0	0		PRKN	Multiple	0	0
MSH6	SV	9	0.00629371		MSH6	SV	5	0.0124688
MSH6	RE	1	0.000699301		MSH6	RE	1	0.00249377
MSH6	CN	0	0		MSH6	CN	0	0
MSH6	Multiple	0	0		MSH6	Multiple	0	0
PTCH1	SV	9	0.00629371		PTCH1	SV	6	0.0149626
PTCH1	RE	1	0.000699301		PTCH1	RE	1	0.00249377
PTCH1	CN	0	0		PTCH1	CN	0	0
PTCH1	Multiple	0	0		PTCH1	Multiple	0	0
CTNNB1	SV	3	0.0020979		CTNNB1	SV	2	0.00498753
CTNNB1	RE	1	0.000699301		CTNNB1	RE	1	0.00249377
CTNNB1	CN	0	0		CTNNB1	CN	0	0
CTNNB1	Multiple	0	0		CTNNB1	Multiple	0	0
CYP17A1	SV	0	0		CYP17A1	SV	0	0
CYP17A1	RE	1	0.000699301		CYP17A1	RE	1	0.00249377
CYP17A1	CN	0	0		CYP17A1	CN	0	0
CYP17A1	Multiple	0	0		CYP17A1	Multiple	0	0
MAP2K1	SV	4	0.0027972		MAP2K1	SV	2	0.00498753
MAP2K1	RE	0	0		MAP2K1	RE	0	0
MAP2K1	CN	2	0.0013986		MAP2K1	CN	2	0.00498753
MAP2K1	Multiple	0	0		MAP2K1	Multiple	0	0
CDKN2A	SV	14	0.00979021		CDKN2A	SV	6	0.0149626
CDKN2A	RE	1	0.000699301		CDKN2A	RE	1	0.00249377
CDKN2A	CN	0	0		CDKN2A	CN	0	0
CDKN2A	Multiple	0	0		CDKN2A	Multiple	0	0
EZR	SV	0	0		EZR	SV	0	0
EZR	RE	0	0		EZR	RE	0	0
EZR	CN	0	0		EZR	CN	0	0
EZR	Multiple	0	0		EZR	Multiple	0	0
MAP2K4	SV	25	0.0174825		MAP2K4	SV	10	0.0249377
MAP2K4	RE	1	0.000699301		MAP2K4	RE	1	0.00249377
MAP2K4	CN	0	0		MAP2K4	CN	0	0
MAP2K4	Multiple	0	0		MAP2K4	Multiple	0	0
MITF	SV	0	0		MITF	SV	0	0
MITF	RE	0	0		MITF	RE	0	0
MITF	CN	0	0		MITF	CN	0	0
MITF	Multiple	0	0		MITF	Multiple	0	0
NT5C2	SV	0	0		NT5C2	SV	0	0
NT5C2	RE	0	0		NT5C2	RE	0	0
NT5C2	CN	0	0		NT5C2	CN	0	0
NT5C2	Multiple	0	0		NT5C2	Multiple	0	0
NOTCH3	SV	8	0.00559441		NOTCH3	SV	7	0.0174564
NOTCH3	RE	6	0.0041958		NOTCH3	RE	0	0
NOTCH3	CN	3	0.0020979		NOTCH3	CN	3	0.0074813
NOTCH3	Multiple	0	0		NOTCH3	Multiple	0	0
SMARCA4	SV	13	0.00909091		SMARCA4	SV	5	0.0124688
SMARCA4	RE	1	0.000699301		SMARCA4	RE	1	0.00249377
SMARCA4	CN	0	0		SMARCA4	CN	0	0
SMARCA4	Multiple	0	0		SMARCA4	Multiple	0	0
RPTOR	SV	0	0		RPTOR	SV	0	0
RPTOR	RE	0	0		RPTOR	RE	0	0
RPTOR	CN	6	0.0041958		RPTOR	CN	6	0.0149626
RPTOR	Multiple	0	0		RPTOR	Multiple	0	0
MYB	SV	0	0		MYB	SV	0	0
MYB	RE	1	0.000699301		MYB	RE	0	0
MYB	CN	0	0		MYB	CN	0	0
MYB	Multiple	0	0		MYB	Multiple	0	0
CEBPA	SV	3	0.0020979		CEBPA	SV	2	0.00498753
CEBPA	RE	0	0		CEBPA	RE	0	0
CEBPA	CN	0	0		CEBPA	CN	0	0
CEBPA	Multiple	0	0		CEBPA	Multiple	0	0
RICTOR	SV	1	0.000699301		RICTOR	SV	1	0.00249377
RICTOR	RE	0	0		RICTOR	RE	0	0
RICTOR	CN	3	0.0020979		RICTOR	CN	2	0.00498753
RICTOR	Multiple	0	0		RICTOR	Multiple	0	0
AXIN1	SV	0	0		AXIN1	SV	0	0
AXIN1	RE	0	0		AXIN1	RE	0	0
AXIN1	CN	0	0		AXIN1	CN	0	0
AXIN1	Multiple	0	0		AXIN1	Multiple	0	0
CDK12	SV	16	0.0111888		CDK12	SV	9	0.0224439
CDK12	RE	5	0.0034965		CDK12	RE	2	0.00498753
CDK12	CN	0	0		CDK12	CN	0	0
CDK12	Multiple	0	0		CDK12	Multiple	0	0
FAS	SV	3	0.0020979		FAS	SV	1	0.00249377
FAS	RE	0	0		FAS	RE	0	0
FAS	CN	0	0		FAS	CN	0	0
FAS	Multiple	0	0		FAS	Multiple	0	0
XRCC2	SV	1	0.000699301		XRCC2	SV	0	0
XRCC2	RE	0	0		XRCC2	RE	0	0
XRCC2	CN	0	0		XRCC2	CN	0	0
XRCC2	Multiple	0	0		XRCC2	Multiple	0	0
NRAS	SV	3	0.0020979		NRAS	SV	1	0.00249377
NRAS	RE	0	0		NRAS	RE	0	0
NRAS	CN	0	0		NRAS	CN	0	0
NRAS	Multiple	0	0		NRAS	Multiple	0	0
GATA3	SV	100	0.0699301		GATA3	SV	48	0.119701
GATA3	RE	1	0.000699301		GATA3	RE	1	0.00249377
GATA3	CN	0	0		GATA3	CN	0	0
GATA3	Multiple	0	0		GATA3	Multiple	0	0
SDHB	SV	1	0.000699301		SDHB	SV	0	0
SDHB	RE	1	0.000699301		SDHB	RE	1	0.00249377
SDHB	CN	0	0		SDHB	CN	0	0
SDHB	Multiple	0	0		SDHB	Multiple	0	0
MED12	SV	3	0.0020979		MED12	SV	1	0.00249377
MED12	RE	0	0		MED12	RE	0	0
MED12	CN	0	0		MED12	CN	0	0
MED12	Multiple	0	0		MED12	Multiple	0	0
HNF1A	SV	4	0.0027972		HNF1A	SV	3	0.0074813
HNF1A	RE	0	0		HNF1A	RE	0	0
HNF1A	CN	0	0		HNF1A	CN	0	0
HNF1A	Multiple	0	0		HNF1A	Multiple	0	0
AURKA	SV	0	0		AURKA	SV	0	0
AURKA	RE	0	0		AURKA	RE	0	0
AURKA	CN	15	0.0104895		AURKA	CN	14	0.0349127
AURKA	Multiple	0	0		AURKA	Multiple	0	0
AURKB	SV	0	0		AURKB	SV	0	0
AURKB	RE	0	0		AURKB	RE	0	0
AURKB	CN	0	0		AURKB	CN	0	0
AURKB	Multiple	0	0		AURKB	Multiple	0	0
CXCR4	SV	1	0.000699301		CXCR4	SV	0	0
CXCR4	RE	0	0		CXCR4	RE	0	0
CXCR4	CN	0	0		CXCR4	CN	0	0
CXCR4	Multiple	0	0		CXCR4	Multiple	0	0
NTRK3	SV	0	0		NTRK3	SV	0	0
NTRK3	RE	0	0		NTRK3	RE	0	0
NTRK3	CN	0	0		NTRK3	CN	0	0
NTRK3	Multiple	0	0		NTRK3	Multiple	0	0
MCL1	SV	2	0.0013986		MCL1	SV	2	0.00498753
MCL1	RE	0	0		MCL1	RE	0	0
MCL1	CN	0	0		MCL1	CN	0	0
MCL1	Multiple	0	0		MCL1	Multiple	0	0
FGF10	SV	0	0		FGF10	SV	0	0
FGF10	RE	0	0		FGF10	RE	0	0
FGF10	CN	2	0.0013986		FGF10	CN	1	0.00249377
FGF10	Multiple	0	0		FGF10	Multiple	0	0
GNA13	SV	0	0		GNA13	SV	0	0
GNA13	RE	0	0		GNA13	RE	0	0
GNA13	CN	0	0		GNA13	CN	0	0
GNA13	Multiple	0	0		GNA13	Multiple	0	0
PRKCI	SV	0	0		PRKCI	SV	0	0
PRKCI	RE	0	0		PRKCI	RE	0	0
PRKCI	CN	2	0.0013986		PRKCI	CN	1	0.00249377
PRKCI	Multiple	0	0		PRKCI	Multiple	0	0
NF2	SV	1	0.000699301		NF2	SV	0	0
NF2	RE	0	0		NF2	RE	0	0
NF2	CN	0	0		NF2	CN	0	0
NF2	Multiple	0	0		NF2	Multiple	0	0
KMT2A	SV	0	0		KMT2A	SV	0	0
KMT2A	RE	0	0		KMT2A	RE	0	0
KMT2A	CN	0	0		KMT2A	CN	0	0
KMT2A	Multiple	0	0		KMT2A	Multiple	0	0
DNMT3A	SV	461	0.322378		DNMT3A	SV	102	0.254364
DNMT3A	RE	2	0.0013986		DNMT3A	RE	1	0.00249377
DNMT3A	CN	0	0		DNMT3A	CN	0	0
DNMT3A	Multiple	0	0		DNMT3A	Multiple	0	0
SMARCB1	SV	3	0.0020979		SMARCB1	SV	2	0.00498753
SMARCB1	RE	0	0		SMARCB1	RE	0	0
SMARCB1	CN	0	0		SMARCB1	CN	0	0
SMARCB1	Multiple	0	0		SMARCB1	Multiple	0	0
SUFU	SV	2	0.0013986		SUFU	SV	0	0
SUFU	RE	0	0		SUFU	RE	0	0
SUFU	CN	0	0		SUFU	CN	0	0
SUFU	Multiple	0	0		SUFU	Multiple	0	0
FLCN	SV	8	0.00559441		FLCN	SV	3	0.0074813
FLCN	RE	0	0		FLCN	RE	0	0
FLCN	CN	0	0		FLCN	CN	0	0
FLCN	Multiple	0	0		FLCN	Multiple	0	0
KMT2D	SV	27	0.0188811		KMT2D	SV	19	0.0473815
KMT2D	RE	0	0		KMT2D	RE	0	0
KMT2D	CN	0	0		KMT2D	CN	0	0
KMT2D	Multiple	0	0		KMT2D	Multiple	0	0
SPOP	SV	2	0.0013986		SPOP	SV	1	0.00249377
SPOP	RE	0	0		SPOP	RE	0	0
SPOP	CN	0	0		SPOP	CN	0	0
SPOP	Multiple	0	0		SPOP	Multiple	0	0
NUTM1	SV	0	0		NUTM1	SV	0	0
NUTM1	RE	0	0		NUTM1	RE	0	0
NUTM1	CN	0	0		NUTM1	CN	0	0
NUTM1	Multiple	0	0		NUTM1	Multiple	0	0
CARD11	SV	0	0		CARD11	SV	0	0
CARD11	RE	0	0		CARD11	RE	0	0
CARD11	CN	0	0		CARD11	CN	0	0
CARD11	Multiple	0	0		CARD11	Multiple	0	0
RBM10	SV	6	0.0041958		RBM10	SV	1	0.00249377
RBM10	RE	0	0		RBM10	RE	0	0
RBM10	CN	0	0		RBM10	CN	0	0
RBM10	Multiple	0	0		RBM10	Multiple	0	0
QKI	SV	2	0.0013986		QKI	SV	1	0.00249377
QKI	RE	0	0		QKI	RE	0	0
QKI	CN	0	0		QKI	CN	0	0
QKI	Multiple	0	0		QKI	Multiple	0	0
RSPO2	SV	0	0		RSPO2	SV	0	0
RSPO2	RE	0	0		RSPO2	RE	0	0
RSPO2	CN	0	0		RSPO2	CN	0	0
RSPO2	Multiple	0	0		RSPO2	Multiple	0	0
SDHA	SV	12	0.00839161		SDHA	SV	8	0.0199501
SDHA	RE	0	0		SDHA	RE	0	0
SDHA	CN	0	0		SDHA	CN	0	0
SDHA	Multiple	0	0		SDHA	Multiple	0	0
P2RY8	SV	0	0		P2RY8	SV	0	0
P2RY8	RE	0	0		P2RY8	RE	0	0
P2RY8	CN	0	0		P2RY8	CN	0	0
P2RY8	Multiple	0	0		P2RY8	Multiple	0	0
AR	SV	1	0.000699301		AR	SV	1	0.00249377
AR	RE	2	0.0013986		AR	RE	0	0
AR	CN	6	0.0041958		AR	CN	5	0.0124688
AR	Multiple	0	0		AR	Multiple	0	0
STK11	SV	9	0.00629371		STK11	SV	3	0.0074813
STK11	RE	0	0		STK11	RE	0	0
STK11	CN	0	0		STK11	CN	0	0
STK11	Multiple	0	0		STK11	Multiple	0	0
PIK3CA	SV	427	0.298601		PIK3CA	SV	170	0.42394
PIK3CA	RE	0	0		PIK3CA	RE	0	0
PIK3CA	CN	2	0.0013986		PIK3CA	CN	2	0.00498753
PIK3CA	Multiple	3	0.0020979		PIK3CA	Multiple	3	0.0074813
TSC2	SV	7	0.0048951		TSC2	SV	3	0.0074813
TSC2	RE	1	0.000699301		TSC2	RE	1	0.00249377
TSC2	CN	0	0		TSC2	CN	0	0
TSC2	Multiple	0	0		TSC2	Multiple	0	0
KDM6A	SV	9	0.00629371		KDM6A	SV	6	0.0149626
KDM6A	RE	1	0.000699301		KDM6A	RE	0	0
KDM6A	CN	0	0		KDM6A	CN	0	0
KDM6A	Multiple	0	0		KDM6A	Multiple	0	0
HGF	SV	0	0		HGF	SV	0	0
HGF	RE	0	0		HGF	RE	0	0
HGF	CN	3	0.0020979		HGF	CN	3	0.0074813
HGF	Multiple	0	0		HGF	Multiple	0	0
PDCD1LG2	SV	0	0		PDCD1LG2	SV	0	0
PDCD1LG2	RE	0	0		PDCD1LG2	RE	0	0
PDCD1LG2	CN	4	0.0027972		PDCD1LG2	CN	4	0.00997506
PDCD1LG2	Multiple	0	0		PDCD1LG2	Multiple	0	0
RAC1	SV	1	0.000699301		RAC1	SV	1	0.00249377
RAC1	RE	0	0		RAC1	RE	0	0
RAC1	CN	0	0		RAC1	CN	0	0
RAC1	Multiple	0	0		RAC1	Multiple	0	0
MTAP	SV	2	0.0013986		MTAP	SV	2	0.00498753
MTAP	RE	1	0.000699301		MTAP	RE	0	0
MTAP	CN	0	0		MTAP	CN	0	0
MTAP	Multiple	0	0		MTAP	Multiple	0	0
CTNNA1	SV	9	0.00629371		CTNNA1	SV	3	0.0074813
CTNNA1	RE	1	0.000699301		CTNNA1	RE	1	0.00249377
CTNNA1	CN	0	0		CTNNA1	CN	0	0
CTNNA1	Multiple	1	0.000699301		CTNNA1	Multiple	1	0.00249377
HDAC1	SV	0	0		HDAC1	SV	0	0
HDAC1	RE	1	0.000699301		HDAC1	RE	0	0
HDAC1	CN	0	0		HDAC1	CN	0	0
HDAC1	Multiple	0	0		HDAC1	Multiple	0	0
DIS3	SV	0	0		DIS3	SV	0	0
DIS3	RE	0	0		DIS3	RE	0	0
DIS3	CN	0	0		DIS3	CN	0	0
DIS3	Multiple	0	0		DIS3	Multiple	0	0
ERBB2	SV	57	0.0398601		ERBB2	SV	28	0.0698254
ERBB2	RE	0	0		ERBB2	RE	0	0
ERBB2	CN	12	0.00839161		ERBB2	CN	9	0.0224439
ERBB2	Multiple	4	0.0027972		ERBB2	Multiple	4	0.00997506
CALR	SV	2	0.0013986		CALR	SV	1	0.00249377
CALR	RE	0	0		CALR	RE	0	0
CALR	CN	0	0		CALR	CN	0	0
CALR	Multiple	0	0		CALR	Multiple	0	0
SDHD	SV	1	0.000699301		SDHD	SV	1	0.00249377
SDHD	RE	0	0		SDHD	RE	0	0
SDHD	CN	0	0		SDHD	CN	0	0
SDHD	Multiple	0	0		SDHD	Multiple	0	0
NOTCH1	SV	13	0.00909091		NOTCH1	SV	8	0.0199501
NOTCH1	RE	6	0.0041958		NOTCH1	RE	2	0.00498753
NOTCH1	CN	0	0		NOTCH1	CN	0	0
NOTCH1	Multiple	0	0		NOTCH1	Multiple	0	0
CASP8	SV	8	0.00559441		CASP8	SV	5	0.0124688
CASP8	RE	0	0		CASP8	RE	0	0
CASP8	CN	0	0		CASP8	CN	0	0
CASP8	Multiple	0	0		CASP8	Multiple	0	0
IRF4	SV	2	0.0013986		IRF4	SV	1	0.00249377
IRF4	RE	0	0		IRF4	RE	0	0
IRF4	CN	0	0		IRF4	CN	0	0
IRF4	Multiple	0	0		IRF4	Multiple	0	0
CUL4A	SV	0	0		CUL4A	SV	0	0
CUL4A	RE	0	0		CUL4A	RE	0	0
CUL4A	CN	4	0.0027972		CUL4A	CN	4	0.00997506
CUL4A	Multiple	0	0		CUL4A	Multiple	0	0
RAD54L	SV	3	0.0020979		RAD54L	SV	2	0.00498753
RAD54L	RE	1	0.000699301		RAD54L	RE	0	0
RAD54L	CN	0	0		RAD54L	CN	0	0
RAD54L	Multiple	0	0		RAD54L	Multiple	0	0
MAP3K13	SV	4	0.0027972		MAP3K13	SV	2	0.00498753
MAP3K13	RE	1	0.000699301		MAP3K13	RE	1	0.00249377
MAP3K13	CN	0	0		MAP3K13	CN	0	0
MAP3K13	Multiple	0	0		MAP3K13	Multiple	0	0
NOTCH2	SV	11	0.00769231		NOTCH2	SV	6	0.0149626
NOTCH2	RE	3	0.0020979		NOTCH2	RE	3	0.0074813
NOTCH2	CN	0	0		NOTCH2	CN	0	0
NOTCH2	Multiple	0	0		NOTCH2	Multiple	0	0
BRAF	SV	25	0.0174825		BRAF	SV	15	0.0374065
BRAF	RE	6	0.0041958		BRAF	RE	3	0.0074813
BRAF	CN	1	0.000699301		BRAF	CN	1	0.00249377
BRAF	Multiple	0	0		BRAF	Multiple	0	0
IDH2	SV	9	0.00629371		IDH2	SV	2	0.00498753
IDH2	RE	0	0		IDH2	RE	0	0
IDH2	CN	0	0		IDH2	CN	0	0
IDH2	Multiple	0	0		IDH2	Multiple	0	0
GNA11	SV	0	0		GNA11	SV	0	0
GNA11	RE	0	0		GNA11	RE	0	0
GNA11	CN	0	0		GNA11	CN	0	0
GNA11	Multiple	0	0		GNA11	Multiple	0	0
PTPRO	SV	2	0.0013986		PTPRO	SV	2	0.00498753
PTPRO	RE	0	0		PTPRO	RE	0	0
PTPRO	CN	0	0		PTPRO	CN	0	0
PTPRO	Multiple	0	0		PTPRO	Multiple	0	0
MTOR	SV	6	0.0041958		MTOR	SV	3	0.0074813
MTOR	RE	0	0		MTOR	RE	0	0
MTOR	CN	0	0		MTOR	CN	0	0
MTOR	Multiple	0	0		MTOR	Multiple	0	0
BAP1	SV	9	0.00629371		BAP1	SV	5	0.0124688
BAP1	RE	2	0.0013986		BAP1	RE	1	0.00249377
BAP1	CN	0	0		BAP1	CN	0	0
BAP1	Multiple	0	0		BAP1	Multiple	0	0
BCL6	SV	0	0		BCL6	SV	0	0
BCL6	RE	0	0		BCL6	RE	0	0
BCL6	CN	0	0		BCL6	CN	0	0
BCL6	Multiple	0	0		BCL6	Multiple	0	0
EWSR1	SV	0	0		EWSR1	SV	0	0
EWSR1	RE	0	0		EWSR1	RE	0	0
EWSR1	CN	0	0		EWSR1	CN	0	0
EWSR1	Multiple	0	0		EWSR1	Multiple	0	0
BCL2	SV	0	0		BCL2	SV	0	0
BCL2	RE	0	0		BCL2	RE	0	0
BCL2	CN	0	0		BCL2	CN	0	0
BCL2	Multiple	0	0		BCL2	Multiple	0	0

## Sheet: Supplementary Data 8
Supplementary Data 8: Characteristics of the patient-matched tissue and liquid biopsy cohort
Tissue biopsy: TBx, Liquid biopsy: LBx, SV: Short variants, CN: Copy number alterations, RE: Rearrangements
Patient	TBx histology	LBx histology	Collection time difference (days)	LBx estimated tumor fraction	LBx-only alteration detected (1: detected, 0: not detected)	LBx-only SV alteration detected (1: detected, 0: not detected)	LBx-only CN/RE alteration detected (1: detected, 0: not detected)	Receptor status
3	breast invasive ductal carcinoma (idc)	breast invasive ductal carcinoma (idc)	1898	0.1808	1	1	0	Unknown
4	breast invasive ductal carcinoma (idc)	breast (nos)	3160	0.0415	1	1	0	Unknown
5	breast invasive ductal carcinoma (idc)	breast (nos)	859	0	0	0	0	TNBC
6	breast invasive ductal carcinoma (idc)	breast (nos)	3543	0.008	1	1	0	ER+/HER2-
7	breast carcinoma (nos)	breast (nos)	801	0.0033	1	1	0	ER+/HER2+
8	breast invasive ductal carcinoma (idc)	breast invasive ductal carcinoma (idc)	634	0.0036	0	0	0	ER+/HER2-
9	breast carcinoma (nos)	breast (nos)	4173	0.0142	1	1	0	Unknown
10	breast invasive ductal carcinoma (idc)	breast (nos)	1590	0.0321	1	1	0	Unknown
11	breast invasive ductal carcinoma (idc)	breast carcinoma (nos)	486	0.1659	1	1	0	ER+/HER2-
12	breast invasive ductal carcinoma (idc)	breast (nos)	1410	0.2229	0	0	0	ER+/HER2-
13	breast carcinoma (nos)	breast invasive ductal carcinoma (idc)	51	0.0017	0	0	0	TNBC
15	breast carcinoma (nos)	breast carcinoma (nos)	1711	0	0	0	0	Unknown
18	breast carcinoma (nos)	breast (nos)	2244	0.0113	1	1	0	ER+/HER2-
19	breast carcinoma (nos)	breast carcinoma (nos)	661	0.1348	0	0	0	Unknown
20	breast carcinoma (nos)	breast invasive ductal carcinoma (idc)	3	0.0339	0	0	0	TNBC
21	breast carcinoma (nos)	breast (nos)	2142	0.1609	1	1	0	Unknown
24	breast carcinoma (nos)	breast carcinoma (nos)	1098	0.003	1	1	0	Unknown
25	breast invasive ductal carcinoma (idc)	breast (nos)	1085	0.0116	0	0	0	ER+/HER2+
26	breast carcinoma (nos)	breast invasive ductal carcinoma (idc)	828	0.3328	1	1	1	Unknown
27	breast invasive ductal carcinoma (idc)	breast (nos)	18	0.0017	0	0	0	ER+/HER2-
28	breast invasive ductal carcinoma (idc)	breast invasive ductal carcinoma (idc)	6	0	0	0	0	Unknown
29	breast carcinoma (nos)	breast (nos)	477	0.0308	1	1	0	ER+/HER2-
31	breast invasive ductal carcinoma (idc)	breast (nos)	2416	0.0081	1	1	0	ER+/HER2-
32	breast carcinoma (nos)	breast carcinoma (nos)	176	0.0675	0	0	0	Unknown
34	breast invasive ductal carcinoma (idc)	breast invasive ductal carcinoma (idc)	2978	0.1819	1	1	0	ER+/HER2-
35	breast carcinoma (nos)	breast invasive ductal carcinoma (idc)	521	0.1078	1	1	0	ER+/HER2-
36	breast carcinoma (nos)	breast carcinoma (nos)	305	0.4394	1	0	1	Unknown
37	breast carcinoma (nos)	breast (nos)	256	0.0189	1	1	0	Unknown
38	breast carcinoma (nos)	breast invasive ductal carcinoma (idc)	571	0.1621	1	1	0	Unknown
39	breast invasive ductal carcinoma (idc)	breast carcinoma (nos)	258	0.1378	1	1	0	ER+/HER2-
40	breast carcinoma (nos)	breast carcinoma (nos)	688	0.1301	1	1	0	Unknown
41	breast invasive ductal carcinoma (idc)	breast invasive ductal carcinoma (idc)	2526	0.0378	1	1	0	Unknown
42	breast carcinoma (nos)	breast (nos)	576	0.0152	0	0	0	ER+/HER2-
43	breast carcinoma (nos)	breast (nos)	793	0.0586	1	1	0	Unknown
45	breast invasive lobular carcinoma (ilc)	breast carcinoma (nos)	767	0.0058	1	1	0	Unknown
47	breast carcinoma (nos)	breast (nos)	561	0.0153	1	1	0	Unknown
48	breast carcinoma (nos)	breast carcinoma (nos)	478	0.0067	0	0	0	ER-/HER+
49	breast carcinoma (nos)	breast carcinoma (nos)	2567	0.0749	1	1	0	ER+/HER2-
51	breast invasive lobular carcinoma (ilc)	breast (nos)	1803	0	0	0	0	ER+/HER2-
52	breast invasive ductal carcinoma (idc)	breast invasive ductal carcinoma (idc)	657	0.0318	1	1	0	ER+/HER2+
53	breast carcinoma (nos)	breast (nos)	544	0.0352	1	1	0	ER+/HER2+
54	breast carcinoma (nos)	breast carcinoma (nos)	29	0.1117	0	0	0	ER+/HER2-
55	breast carcinoma (nos)	breast carcinoma (nos)	470	0.0096	1	1	0	Unknown
56	breast carcinoma (nos)	breast carcinoma (nos)	1176	0	0	0	0	Unknown
57	breast carcinoma (nos)	breast (nos)	78	0	0	0	0	ER+/HER2+
58	breast invasive ductal carcinoma (idc)	breast invasive ductal carcinoma (idc)	983	0.1888	1	1	0	ER+/HER2-
59	breast carcinoma (nos)	breast (nos)	661	0	0	0	0	Unknown
60	breast invasive lobular carcinoma (ilc)	breast (nos)	4043	0.0238	1	1	1	ER+/HER2-
62	breast carcinoma (nos)	breast (nos)	227	0.0097	1	1	0	Unknown
63	breast invasive ductal carcinoma (idc)	breast invasive ductal carcinoma (idc)	98	0	0	0	0	Unknown
64	breast invasive lobular carcinoma (ilc)	breast invasive lobular carcinoma (ilc)	1121	0.0033	0	0	0	ER+/HER2-
65	breast carcinoma (nos)	breast (nos)	1791	0.2441	1	1	0	ER+/HER2-
67	breast carcinoma (nos)	breast carcinoma (nos)	722	0.2496	0	0	0	Unknown
68	breast invasive lobular carcinoma (ilc)	breast invasive lobular carcinoma (ilc)	362	0.0041	1	1	0	TNBC
69	breast carcinoma (nos)	breast carcinoma (nos)	103	0	0	0	0	ER+/HER2-
70	breast invasive ductal carcinoma (idc)	breast carcinoma (nos)	227	0.0011	0	0	0	TNBC
71	breast invasive ductal carcinoma (idc)	breast carcinoma (nos)	898	0.0146	1	1	0	ER+/HER2-
72	breast invasive ductal carcinoma (idc)	breast invasive ductal carcinoma (idc)	2523	0.1415	1	1	0	ER+/HER2-
75	breast carcinoma (nos)	breast invasive ductal carcinoma (idc)	420	0	0	0	0	ER+/HER2+
76	breast invasive ductal carcinoma (idc)	breast (nos)	134	0.2771	1	1	0	Unknown
77	breast carcinoma (nos)	breast carcinoma (nos)	0	0.008	0	0	0	Unknown
78	breast invasive ductal carcinoma (idc)	breast carcinoma (nos)	19	0.0029	0	0	0	ER+/HER2-
79	breast invasive ductal carcinoma (idc)	breast (nos)	763	0.1562	1	1	0	TNBC
80	breast metaplastic carcinoma	breast (nos)	457	0.1407	1	1	0	Unknown
81	breast invasive ductal carcinoma (idc)	breast invasive ductal carcinoma (idc)	551	0.3859	0	0	0	Unknown
82	breast carcinoma (nos)	breast invasive ductal carcinoma (idc)	285	0.2169	0	0	0	TNBC
83	breast carcinoma (nos)	breast carcinoma (nos)	496	0.0045	0	0	0	ER+/HER2-
84	breast invasive lobular carcinoma (ilc)	breast invasive lobular carcinoma (ilc)	464	0.0083	1	1	0	Unknown
85	breast carcinoma (nos)	breast carcinoma (nos)	1513	0	0	0	0	Unknown
87	breast invasive ductal carcinoma (idc)	breast (nos)	207	0.1469	0	0	0	ER+/HER2-
88	breast carcinoma (nos)	breast (nos)	856	0.0122	1	1	0	Unknown
89	breast carcinoma (nos)	breast invasive ductal carcinoma (idc)	265	0.0267	0	0	0	ER+/HER2-
90	breast invasive ductal carcinoma (idc)	breast (nos)	1059	0.0043	1	1	0	Unknown
91	breast carcinoma (nos)	breast (nos)	417	0.0064	1	1	0	ER+/HER2-
92	breast carcinoma (nos)	breast carcinoma (nos)	202	0.0102	0	0	0	Unknown
94	breast invasive ductal carcinoma (idc)	breast invasive ductal carcinoma (idc)	2715	0.0086	1	1	0	ER+/HER2-
95	breast metaplastic carcinoma	breast (nos)	885	0.017	0	0	0	TNBC
96	breast carcinoma (nos)	breast (nos)	2255	0.0233	1	1	0	ER+/HER2-
97	breast invasive ductal carcinoma (idc)	breast (nos)	895	0.0949	1	1	0	ER+/HER2-
99	breast invasive ductal carcinoma (idc)	breast carcinoma (nos)	42	0.003	0	0	0	Unknown
101	breast carcinoma (nos)	breast carcinoma (nos)	627	0.1094	1	1	0	ER+/HER2+
102	breast invasive ductal carcinoma (idc)	breast carcinoma (nos)	700	0.0816	0	0	0	Unknown
103	breast invasive ductal carcinoma (idc)	breast (nos)	688	0	0	0	0	ER+/HER2-
104	breast carcinoma (nos)	breast carcinoma (nos)	26	0.0447	0	0	0	Unknown
105	breast carcinoma (nos)	breast carcinoma (nos)	410	0.0048	0	0	0	ER+/HER2-
106	breast invasive ductal carcinoma (idc)	breast carcinoma (nos)	624	0.1655	0	0	0	TNBC
107	breast invasive lobular carcinoma (ilc)	breast invasive lobular carcinoma (ilc)	481	0.0676	1	1	0	TNBC
108	breast invasive lobular carcinoma (ilc)	breast invasive lobular carcinoma (ilc)	750	0.0017	1	1	0	ER+/HER2-
111	breast carcinoma (nos)	breast carcinoma (nos)	18	0.0073	0	0	0	ER+/HER2-
112	breast invasive ductal carcinoma (idc)	breast carcinoma (nos)	1141	0.0089	0	0	0	ER+/HER2-
113	breast carcinoma (nos)	breast (nos)	133	0.4972	1	0	1	Unknown
114	breast ductal carcinoma in situ (dcis)	breast (nos)	1348	0.0027	0	0	0	Unknown
115	breast invasive ductal carcinoma (idc)	breast invasive ductal carcinoma (idc)	629	0	0	0	0	Unknown
116	breast invasive ductal carcinoma (idc)	breast invasive ductal carcinoma (idc)	649	0.4156	1	1	0	Unknown
117	breast invasive ductal carcinoma (idc)	breast invasive ductal carcinoma (idc)	1336	0	0	0	0	ER+/HER2-
119	breast carcinoma (nos)	breast carcinoma (nos)	22	0.0137	1	1	0	Unknown
121	breast carcinoma (nos)	breast carcinoma (nos)	743	0.0347	0	0	0	Unknown
122	breast invasive lobular carcinoma (ilc)	breast carcinoma (nos)	483	0.025	0	0	0	Unknown
123	breast invasive lobular carcinoma (ilc)	breast carcinoma (nos)	1888	0.0094	0	0	0	Unknown
124	breast carcinoma (nos)	breast (nos)	152	0.0016	0	0	0	Unknown
125	breast carcinoma (nos)	breast ductal carcinoma in situ (dcis)	264	0.0056	1	1	0	ER-/HER+
128	breast invasive ductal carcinoma (idc)	breast (nos)	1295	0	0	0	0	Unknown
129	breast invasive ductal carcinoma (idc)	breast (nos)	3022	0.0037	1	1	0	ER+/HER2-
130	breast invasive lobular carcinoma (ilc)	breast (nos)	620	0.0068	1	0	1	Unknown
131	breast invasive ductal carcinoma (idc)	breast invasive ductal carcinoma (idc)	6	0	0	0	0	ER+/HER2-
132	breast invasive ductal carcinoma (idc)	breast invasive ductal carcinoma (idc)	534	0.002	0	0	0	Unknown
133	breast carcinoma (nos)	breast (nos)	1008	0.011	0	0	0	ER+/HER2-
134	breast carcinoma (nos)	breast invasive ductal carcinoma (idc)	457	0.4477	1	1	1	ER+/HER2-
135	breast carcinoma (nos)	breast (nos)	29	0.1808	1	1	0	ER+/HER2-
136	breast invasive ductal carcinoma (idc)	breast invasive ductal carcinoma (idc)	1373	0.005	1	1	0	Unknown
137	breast carcinoma (nos)	breast (nos)	157	0.6472	0	0	0	ER+/HER2-
138	breast invasive ductal carcinoma (idc)	breast (nos)	244	0	0	0	0	ER+/HER2-
139	breast invasive ductal carcinoma (idc)	breast invasive ductal carcinoma (idc)	17	0.0019	0	0	0	TNBC
140	breast carcinoma (nos)	breast (nos)	948	0.3584	1	1	0	ER+/HER2-
142	breast invasive ductal carcinoma (idc)	breast carcinoma (nos)	443	0	0	0	0	Unknown
143	breast carcinoma (nos)	breast invasive lobular carcinoma (ilc)	540	0.178	1	1	0	ER+/HER2-
144	breast invasive ductal carcinoma (idc)	breast carcinoma (nos)	1903	0	0	0	0	ER+/HER2-
145	breast invasive ductal carcinoma (idc)	breast invasive ductal carcinoma (idc)	1269	0.0046	0	0	0	ER+/HER2+
146	breast carcinoma (nos)	breast carcinoma (nos)	366	0	0	0	0	Unknown
147	breast carcinoma (nos)	breast carcinoma (nos)	28	0.0019	1	1	0	ER+/HER2-
149	breast carcinoma (nos)	breast (nos)	7	0.2071	0	0	0	ER+/HER2-
151	breast invasive ductal carcinoma (idc)	breast invasive ductal carcinoma (idc)	370	0.4459	1	1	1	Unknown
152	breast carcinoma (nos)	breast carcinoma (nos)	312	0.1881	1	0	1	Unknown
153	breast invasive ductal carcinoma (idc)	breast carcinoma (nos)	800	0.1508	0	0	0	ER+/HER2+
154	breast carcinoma (nos)	breast invasive ductal carcinoma (idc)	101	0.168	1	0	1	TNBC
155	breast carcinoma (nos)	breast invasive ductal carcinoma (idc)	696	0	0	0	0	Unknown
156	breast invasive lobular carcinoma (ilc)	breast (nos)	1512	0.2072	1	1	0	ER+/HER2-
157	breast carcinoma (nos)	breast invasive ductal carcinoma (idc)	1	0	0	0	0	TNBC
158	breast invasive ductal carcinoma (idc)	breast carcinoma (nos)	2285	0.5478	1	1	0	TNBC
159	breast carcinoma (nos)	breast carcinoma (nos)	1490	0.3437	1	1	1	ER+/HER2+
160	breast invasive ductal carcinoma (idc)	breast invasive ductal carcinoma (idc)	512	0	0	0	0	ER+/HER2-
161	breast invasive ductal carcinoma (idc)	breast invasive ductal carcinoma (idc)	308	0	0	0	0	TNBC
162	breast carcinoma (nos)	breast carcinoma (nos)	18	0.0174	0	0	0	Unknown
163	breast carcinoma (nos)	breast carcinoma (nos)	737	0.1596	1	1	0	Unknown
164	breast invasive ductal carcinoma (idc)	breast carcinoma (nos)	668	0.0032	1	1	0	Unknown
167	breast carcinoma (nos)	breast invasive ductal carcinoma (idc)	94	0.0039	0	0	0	ER+/HER2-
168	breast invasive ductal carcinoma (idc)	breast carcinoma (nos)	1299	0.2703	1	1	0	ER+/HER2-
169	breast carcinoma (nos)	breast (nos)	53	0.1306	0	0	0	Unknown
170	breast invasive ductal carcinoma (idc)	breast carcinoma (nos)	723	0.0316	1	1	0	ER+/HER2-
171	breast invasive ductal carcinoma (idc)	breast invasive ductal carcinoma (idc)	3204	0.0071	1	1	0	ER+/HER2-
173	breast carcinoma (nos)	breast carcinoma (nos)	375	0.8798	1	1	0	Unknown
174	breast invasive ductal carcinoma (idc)	breast carcinoma (nos)	364	0.6816	1	1	0	TNBC
175	breast metaplastic carcinoma	breast invasive ductal carcinoma (idc)	158	0.2851	1	1	1	Unknown
176	breast invasive ductal carcinoma (idc)	breast invasive ductal carcinoma (idc)	909	0.0393	0	0	0	TNBC
177	breast invasive ductal carcinoma (idc)	breast (nos)	580	0.0503	0	0	0	ER+/HER2-
178	breast carcinoma (nos)	breast carcinoma (nos)	91	0.0615	1	1	0	TNBC
179	breast carcinoma (nos)	breast (nos)	2451	0.0704	1	1	0	ER+/HER2-
183	breast invasive ductal carcinoma (idc)	breast (nos)	2541	0.0015	0	0	0	ER+/HER2-
184	breast carcinoma (nos)	breast (nos)	77	0.1382	1	1	0	Unknown
185	breast invasive lobular carcinoma (ilc)	breast (nos)	1256	0.0465	1	1	0	ER+/HER2-
186	breast invasive ductal carcinoma (idc)	breast carcinoma (nos)	1199	0.0016	0	0	0	TNBC
188	breast carcinoma (nos)	breast carcinoma (nos)	353	0.0107	0	0	0	TNBC
189	breast carcinoma (nos)	breast carcinoma (nos)	1534	0.0205	1	1	0	Unknown
190	breast invasive lobular carcinoma (ilc)	breast invasive lobular carcinoma (ilc)	688	0.0562	1	1	0	Unknown
191	breast invasive ductal carcinoma (idc)	breast invasive ductal carcinoma (idc)	689	0.2413	1	1	0	ER+/HER2-
192	breast carcinoma (nos)	breast (nos)	1102	0.3143	1	1	0	Unknown
193	breast invasive ductal carcinoma (idc)	breast invasive ductal carcinoma (idc)	932	0.0175	1	1	0	TNBC
194	breast carcinoma (nos)	breast (nos)	183	0.2119	1	1	0	Unknown
195	breast carcinoma (nos)	breast (nos)	19	0.5772	1	0	1	TNBC
196	breast invasive lobular carcinoma (ilc)	breast invasive lobular carcinoma (ilc)	5505	0.0242	1	1	0	ER+/HER2-
197	breast carcinoma (nos)	breast carcinoma (nos)	708	0.0425	1	1	0	ER+/HER2-
198	breast carcinoma (nos)	breast (nos)	1179	0.3204	1	1	1	TNBC
199	breast invasive lobular carcinoma (ilc)	breast (nos)	201	0.0029	1	1	0	ER+/HER2-
200	breast invasive ductal carcinoma (idc)	breast (nos)	692	0.0037	0	0	0	ER+/HER2-
201	breast carcinoma (nos)	breast (nos)	1856	0.3466	1	1	0	ER+/HER2-
202	breast invasive ductal carcinoma (idc)	breast invasive ductal carcinoma (idc)	3424	0.3343	1	1	0	ER+/HER2-
203	breast carcinoma (nos)	breast (nos)	655	0.0705	1	1	0	Unknown
204	breast invasive ductal carcinoma (idc)	breast invasive ductal carcinoma (idc)	32	0.0097	0	0	0	Unknown
205	breast carcinoma (nos)	breast (nos)	11	0.2777	1	1	0	Unknown
207	breast carcinoma (nos)	breast carcinoma (nos)	948	0.3835	1	1	0	Unknown
208	breast carcinoma (nos)	breast (nos)	209	0.0521	1	1	0	ER+/HER2-
209	breast invasive ductal carcinoma (idc)	breast (nos)	2367	0.1936	1	1	0	ER+/HER2+
210	breast invasive ductal carcinoma (idc)	breast invasive ductal carcinoma (idc)	17	0.2229	1	1	0	ER+/HER2-
211	breast carcinoma (nos)	breast (nos)	581	0.2327	1	1	0	ER+/HER2-
213	breast invasive lobular carcinoma (ilc)	breast (nos)	2300	0.0089	1	1	0	ER+/HER2-
214	breast invasive ductal carcinoma (idc)	breast (nos)	172	0.0027	1	1	0	TNBC
216	breast carcinoma (nos)	breast (nos)	754	0.0012	1	1	0	ER+/HER2-
217	breast invasive ductal carcinoma (idc)	breast carcinoma (nos)	962	0	0	0	0	ER+/HER2-
219	breast carcinoma (nos)	breast carcinoma (nos)	632	0.0538	1	1	1	Unknown
220	breast invasive lobular carcinoma (ilc)	breast (nos)	799	0.0042	0	0	0	ER+/HER2-
221	breast carcinoma (nos)	breast carcinoma (nos)	322	0.002	0	0	0	Unknown
222	breast carcinoma (nos)	breast invasive ductal carcinoma (idc)	87	0	0	0	0	ER+/HER2-
223	breast carcinoma (nos)	breast (nos)	1018	0.027	1	1	0	TNBC
224	breast invasive ductal carcinoma (idc)	breast invasive ductal carcinoma (idc)	2355	0.0043	0	0	0	Unknown
225	breast invasive ductal carcinoma (idc)	breast (nos)	407	0	0	0	0	ER+/HER2-
227	breast invasive lobular carcinoma (ilc)	breast invasive lobular carcinoma (ilc)	365	0.0641	0	0	0	Unknown
228	breast carcinoma (nos)	breast (nos)	323	0.0091	0	0	0	Unknown
229	breast carcinoma (nos)	breast invasive ductal carcinoma (idc)	1	0.0017	1	1	0	TNBC
230	breast invasive ductal carcinoma (idc)	breast (nos)	432	0.1151	1	1	0	ER+/HER2+
231	breast carcinoma (nos)	breast carcinoma (nos)	751	0.1516	0	0	0	ER-/HER+
232	breast invasive lobular carcinoma (ilc)	breast (nos)	826	0.0162	0	0	0	Unknown
233	breast carcinoma (nos)	breast carcinoma (nos)	515	0.0177	1	1	0	Unknown
234	breast invasive lobular carcinoma (ilc)	breast carcinoma (nos)	808	0.0026	0	0	0	ER+/HER2-
236	breast carcinoma (nos)	breast carcinoma (nos)	562	0.0116	1	1	0	Unknown
238	breast carcinoma (nos)	breast carcinoma (nos)	540	0	0	0	0	Unknown
239	breast carcinoma (nos)	breast carcinoma (nos)	62	0.01	0	0	0	Unknown
241	breast invasive ductal carcinoma (idc)	breast invasive ductal carcinoma (idc)	682	0.2924	0	0	0	TNBC
242	breast carcinoma (nos)	breast (nos)	752	0.0201	1	1	0	ER+/HER2-
243	breast invasive ductal carcinoma (idc)	breast (nos)	172	0.1616	0	0	0	Unknown
245	breast carcinoma (nos)	breast carcinoma (nos)	1758	0.276	1	1	0	Unknown
246	breast carcinoma (nos)	breast carcinoma (nos)	111	0.1115	0	0	0	ER+/HER2-
247	breast invasive ductal carcinoma (idc)	breast invasive ductal carcinoma (idc)	1950	0.1511	0	0	0	Unknown
248	breast invasive ductal carcinoma (idc)	breast (nos)	21	0.0031	0	0	0	ER+/HER2-
249	breast carcinoma (nos)	breast carcinoma (nos)	420	0.1562	1	1	0	ER+/HER2-
250	breast invasive ductal carcinoma (idc)	breast (nos)	1625	0.0511	1	1	0	ER+/HER2+
251	breast invasive ductal carcinoma (idc)	breast invasive ductal carcinoma (idc)	104	0.0019	0	0	0	ER+/HER2-
252	breast carcinoma (nos)	breast invasive lobular carcinoma (ilc)	873	0	0	0	0	Unknown
254	breast invasive ductal carcinoma (idc)	breast invasive ductal carcinoma (idc)	95	0.3897	0	0	0	ER+/HER2-
255	breast carcinoma (nos)	breast (nos)	511	0.5048	1	0	1	Unknown
257	breast invasive ductal carcinoma (idc)	breast invasive ductal carcinoma (idc)	251	0.1687	1	1	0	ER+/HER2-
258	breast carcinoma (nos)	breast carcinoma (nos)	519	0.0026	0	0	0	ER+/HER2-
259	breast carcinoma (nos)	breast carcinoma (nos)	12	0.019	1	1	0	ER+/HER2-
260	breast invasive ductal carcinoma (idc)	breast carcinoma (nos)	2369	0.0051	0	0	0	ER+/HER2-
261	breast carcinoma (nos)	breast carcinoma (nos)	698	0.0538	1	0	1	ER+/HER2+
262	breast invasive ductal carcinoma (idc)	breast carcinoma (nos)	1035	0	0	0	0	ER+/HER2-
264	breast invasive ductal carcinoma (idc)	breast invasive ductal carcinoma (idc)	8	0.0131	0	0	0	Unknown
265	breast carcinoma (nos)	breast (nos)	2770	0.0023	0	0	0	ER+/HER2-
266	breast invasive ductal carcinoma (idc)	breast invasive ductal carcinoma (idc)	727	0.0129	1	1	0	ER+/HER2-
267	breast invasive ductal carcinoma (idc)	breast invasive ductal carcinoma (idc)	618	0	0	0	0	TNBC
269	breast invasive ductal carcinoma (idc)	breast (nos)	1198	0.0024	1	1	0	Unknown
270	breast carcinoma (nos)	breast invasive ductal carcinoma (idc)	1786	0	0	0	0	ER+/HER2-
271	breast carcinoma (nos)	breast (nos)	1315	0.7185	1	1	0	ER+/HER2-
272	breast carcinoma (nos)	breast carcinoma (nos)	2869	0.3211	1	1	1	ER+/HER2-
273	breast invasive ductal carcinoma (idc)	breast invasive ductal carcinoma (idc)	231	0.2663	1	0	1	TNBC
274	breast invasive ductal carcinoma (idc)	breast invasive ductal carcinoma (idc)	481	0.2018	0	0	0	ER+/HER2-
275	breast invasive ductal carcinoma (idc)	breast invasive ductal carcinoma (idc)	78	0.1878	0	0	0	Unknown
277	breast carcinoma (nos)	breast carcinoma (nos)	504	0.0059	1	1	0	ER+/HER2-
278	breast invasive ductal carcinoma (idc)	breast invasive ductal carcinoma (idc)	1088	0.125	0	0	0	ER-/HER+
279	breast carcinoma (nos)	breast (nos)	1219	0.0247	0	0	0	ER-/HER+
280	breast invasive ductal carcinoma (idc)	breast invasive ductal carcinoma (idc)	659	0	0	0	0	ER+/HER2-
283	breast carcinoma (nos)	breast (nos)	42	0.0018	0	0	0	Unknown
284	breast invasive ductal carcinoma (idc)	breast (nos)	209	0.3164	1	1	0	Unknown
285	breast carcinoma (nos)	breast (nos)	1394	0.2479	1	1	0	TNBC
286	breast invasive lobular carcinoma (ilc)	breast (nos)	294	0.4685	1	1	0	TNBC
287	breast invasive ductal carcinoma (idc)	breast carcinoma (nos)	31	0.1347	1	1	0	TNBC
289	breast invasive ductal carcinoma (idc)	breast (nos)	376	0.4667	1	1	0	ER+/HER2-
290	breast carcinoma (nos)	breast (nos)	49	0.0219	1	1	0	TNBC
291	breast carcinoma (nos)	breast (nos)	125	0.564	1	1	0	Unknown
292	breast invasive ductal carcinoma (idc)	breast invasive ductal carcinoma (idc)	534	0.6007	0	0	0	Unknown
293	breast invasive ductal carcinoma (idc)	breast carcinoma (nos)	1956	0.3797	1	1	0	ER+/HER2-
294	breast carcinoma (nos)	breast carcinoma (nos)	211	0.0103	1	1	0	ER+/HER2-
295	breast carcinoma (nos)	breast carcinoma (nos)	276	0.569	0	0	0	ER+/HER2-
296	breast carcinoma (nos)	breast carcinoma (nos)	5	0.3966	1	1	0	Unknown
297	breast carcinoma (nos)	breast carcinoma (nos)	8	0.105	1	1	0	ER+/HER2-
298	breast carcinoma (nos)	breast carcinoma (nos)	382	0.1492	1	1	0	ER+/HER2+
299	breast carcinoma (nos)	breast carcinoma (nos)	118	0.0114	0	0	0	ER-/HER+
300	breast metaplastic carcinoma	breast (nos)	3	0.7103	0	0	0	Unknown
301	breast invasive ductal carcinoma (idc)	breast carcinoma (nos)	12	0.0299	0	0	0	Unknown
303	breast invasive ductal carcinoma (idc)	breast carcinoma (nos)	5	0.4802	0	0	0	ER+/HER2-
304	breast invasive ductal carcinoma (idc)	breast invasive ductal carcinoma (idc)	442	0.1932	1	1	0	ER+/HER2-
307	breast invasive ductal carcinoma (idc)	breast carcinoma (nos)	1655	0.0068	1	1	0	ER+/HER2-
308	breast carcinoma (nos)	breast carcinoma (nos)	8	0.0543	0	0	0	ER+/HER2+
309	breast carcinoma (nos)	breast carcinoma (nos)	151	0	0	0	0	ER+/HER2-
310	breast invasive ductal carcinoma (idc)	breast (nos)	440	0.0041	0	0	0	ER+/HER2-
312	breast invasive ductal carcinoma (idc)	breast invasive ductal carcinoma (idc)	1750	0.0163	1	1	0	ER+/HER2-
313	breast carcinoma (nos)	breast carcinoma (nos)	1596	0.2315	1	1	1	Unknown
314	breast invasive ductal carcinoma (idc)	breast invasive lobular carcinoma (ilc)	782	0.0172	1	1	0	ER+/HER2-
316	breast invasive lobular carcinoma (ilc)	breast carcinoma (nos)	1867	0.0044	1	1	0	ER+/HER2-
317	breast carcinoma (nos)	breast carcinoma (nos)	479	0	0	0	0	ER+/HER2-
318	breast carcinoma (nos)	breast carcinoma (nos)	1032	0.5129	1	1	1	Unknown
319	breast carcinoma (nos)	breast (nos)	13	0.0303	1	1	0	ER+/HER2-
320	breast carcinoma (nos)	breast carcinoma (nos)	961	0.0185	1	1	0	ER+/HER2-
321	breast carcinoma (nos)	breast (nos)	58	0.0032	1	1	0	Unknown
322	breast invasive ductal carcinoma (idc)	breast (nos)	1416	0.0134	0	0	0	ER-/HER+
323	breast invasive ductal carcinoma (idc)	breast carcinoma (nos)	919	0	0	0	0	Unknown
324	breast carcinoma (nos)	breast (nos)	1575	0.1381	1	1	0	Unknown
325	breast invasive ductal carcinoma (idc)	breast carcinoma (nos)	260	0.0161	1	1	0	ER+/HER2-
327	breast carcinoma (nos)	breast (nos)	8	0.0054	1	1	0	Unknown
328	breast carcinoma (nos)	breast (nos)	1298	0.4591	1	1	0	ER+/HER2-
329	breast invasive ductal carcinoma (idc)	breast (nos)	224	0.3304	1	1	1	ER+/HER2-
330	breast carcinoma (nos)	breast invasive lobular carcinoma (ilc)	75	0.0327	1	1	0	ER+/HER2-
331	breast carcinoma (nos)	breast carcinoma (nos)	260	0.0057	1	1	0	Unknown
332	breast carcinoma (nos)	breast carcinoma (nos)	22	0.0288	0	0	0	Unknown
333	breast carcinoma (nos)	breast (nos)	256	0.0027	0	0	0	Unknown
334	breast invasive ductal carcinoma (idc)	breast (nos)	682	0.0113	0	0	0	Unknown
336	breast invasive ductal carcinoma (idc)	breast invasive ductal carcinoma (idc)	268	0.0378	0	0	0	ER-/HER+
337	breast invasive ductal carcinoma (idc)	breast (nos)	1626	0.0109	0	0	0	ER+/HER2-
338	breast invasive ductal carcinoma (idc)	breast (nos)	2372	0	0	0	0	Unknown
340	breast carcinoma (nos)	breast (nos)	337	0.4888	1	1	1	ER+/HER2-
342	breast carcinoma (nos)	breast (nos)	3055	0.043	1	1	0	ER+/HER2-
343	breast invasive ductal carcinoma (idc)	breast (nos)	1303	0.327	1	1	1	ER+/HER2-
345	breast invasive ductal carcinoma (idc)	breast invasive ductal carcinoma (idc)	132	0.0067	1	1	0	ER+/HER2-
348	breast carcinoma (nos)	breast carcinoma (nos)	322	0.0448	1	1	0	TNBC
349	breast invasive lobular carcinoma (ilc)	breast invasive lobular carcinoma (ilc)	57	0	0	0	0	Unknown
350	breast invasive ductal carcinoma (idc)	breast invasive ductal carcinoma (idc)	2773	0.0182	1	1	0	ER+/HER2+
351	breast carcinoma (nos)	breast carcinoma (nos)	382	0.0065	1	1	0	Unknown
353	breast invasive ductal carcinoma (idc)	breast (nos)	577	0.086	0	0	0	Unknown
354	breast carcinoma (nos)	breast (nos)	874	0.3484	0	0	0	TNBC
355	breast carcinoma (nos)	breast (nos)	1059	0.0322	1	1	0	Unknown
356	breast phyllodes tumor	breast phyllodes tumor	790	0.0045	0	0	0	Unknown
357	breast invasive ductal carcinoma (idc)	breast invasive ductal carcinoma (idc)	121	0.012	1	0	1	Unknown
358	breast invasive ductal carcinoma (idc)	breast carcinoma (nos)	1502	0.0695	1	1	0	ER+/HER2-
359	breast carcinoma (nos)	breast carcinoma (nos)	232	0.0503	1	1	0	ER+/HER2-
360	breast invasive ductal carcinoma (idc)	breast invasive ductal carcinoma (idc)	70	0	0	0	0	ER+/HER2+
361	breast invasive ductal carcinoma (idc)	breast invasive ductal carcinoma (idc)	299	0.0087	1	1	0	ER+/HER2+
362	breast carcinoma (nos)	breast carcinoma (nos)	901	0	1	1	0	Unknown
363	breast invasive ductal carcinoma (idc)	breast invasive ductal carcinoma (idc)	1596	0	0	0	0	TNBC
364	breast carcinoma (nos)	breast invasive ductal carcinoma (idc)	445	0	0	0	0	ER+/HER2-
365	breast carcinoma (nos)	breast (nos)	455	0.0054	1	1	0	ER+/HER2-
366	breast carcinoma (nos)	breast (nos)	731	0.0042	1	1	0	Unknown
368	breast invasive lobular carcinoma (ilc)	breast carcinoma (nos)	284	0.0061	1	1	0	Unknown
369	breast invasive ductal carcinoma (idc)	breast (nos)	139	0.2679	1	1	1	TNBC
370	breast carcinoma (nos)	breast (nos)	197	0.051	1	1	0	Unknown
371	breast carcinoma (nos)	breast (nos)	585	0.4982	0	0	0	Unknown
372	breast carcinoma (nos)	breast (nos)	16	0.0237	1	1	0	ER+/HER2-
373	breast carcinoma (nos)	breast (nos)	891	0.174	1	1	0	Unknown
378	breast carcinoma (nos)	breast (nos)	394	0.3917	1	1	1	ER+/HER2-
379	breast invasive lobular carcinoma (ilc)	breast carcinoma (nos)	771	0.0016	1	1	0	ER+/HER2-
380	breast invasive ductal carcinoma (idc)	breast (nos)	221	0	0	0	0	Unknown
381	breast carcinoma (nos)	breast (nos)	63	0.0381	0	0	0	ER+/HER2-
382	breast invasive ductal carcinoma (idc)	breast invasive ductal carcinoma (idc)	58	0	1	1	0	Unknown
384	breast invasive ductal carcinoma (idc)	breast invasive ductal carcinoma (idc)	666	0.0028	0	0	0	Unknown
385	breast carcinoma (nos)	breast (nos)	434	0.2025	1	1	0	TNBC
386	breast invasive ductal carcinoma (idc)	breast (nos)	2420	0.1727	1	1	0	Unknown
387	breast carcinoma (nos)	breast invasive ductal carcinoma (idc)	2383	0.4663	1	0	1	ER-/HER+
388	breast carcinoma (nos)	breast carcinoma (nos)	564	0.2984	1	1	0	ER+/HER2-
390	breast invasive ductal carcinoma (idc)	breast carcinoma (nos)	716	0.0602	1	0	1	Unknown
391	breast invasive lobular carcinoma (ilc)	breast (nos)	317	0.0099	1	1	0	ER+/HER2-
392	breast carcinoma (nos)	breast carcinoma (nos)	0	0.1078	0	0	0	ER+/HER2-
393	breast carcinoma (nos)	breast carcinoma (nos)	1883	0.0139	1	1	0	ER+/HER2-
394	breast carcinoma (nos)	breast carcinoma (nos)	609	0.4254	0	0	0	Unknown
395	breast carcinoma (nos)	breast invasive ductal carcinoma (idc)	494	0.5783	1	1	0	Unknown
396	breast carcinoma (nos)	breast carcinoma (nos)	1134	0.298	0	0	0	Unknown
397	breast invasive ductal carcinoma (idc)	breast invasive ductal carcinoma (idc)	2081	0	0	0	0	Unknown
398	breast carcinoma (nos)	breast (nos)	545	0.1573	1	1	0	ER+/HER2-
399	breast carcinoma (nos)	breast (nos)	241	0.0322	1	1	0	ER-/HER+
400	breast carcinoma (nos)	breast carcinoma (nos)	416	0.0136	1	1	0	Unknown
401	breast carcinoma (nos)	breast carcinoma (nos)	14	0.0199	0	0	0	ER+/HER2-
402	breast ductal carcinoma in situ (dcis)	breast invasive ductal carcinoma (idc)	128	0.0078	0	0	0	Unknown
403	breast invasive ductal carcinoma (idc)	breast invasive ductal carcinoma (idc)	20	0	0	0	0	Unknown
404	breast invasive ductal carcinoma (idc)	breast carcinoma (nos)	484	0.0609	0	0	0	ER+/HER2+
405	breast carcinoma (nos)	breast (nos)	534	0.2544	1	1	0	ER+/HER2-
406	breast invasive ductal carcinoma (idc)	breast carcinoma (nos)	1585	0.2647	1	1	1	Unknown
407	breast invasive ductal carcinoma (idc)	breast carcinoma (nos)	649	0.0101	0	0	0	ER+/HER2-
408	breast invasive lobular carcinoma (ilc)	breast invasive lobular carcinoma (ilc)	1098	0.4895	1	1	1	ER+/HER2-
410	breast carcinoma (nos)	breast carcinoma (nos)	431	0.2317	0	0	0	TNBC
411	breast invasive ductal carcinoma (idc)	breast invasive ductal carcinoma (idc)	1591	0.1985	1	1	1	Unknown
412	breast invasive ductal carcinoma (idc)	breast invasive ductal carcinoma (idc)	39	0.0238	1	1	0	Unknown
413	breast carcinoma (nos)	breast (nos)	282	0.0054	1	1	0	ER+/HER2+
414	breast carcinoma (nos)	breast (nos)	583	0.0011	1	1	0	ER+/HER2-
417	breast carcinoma (nos)	breast carcinoma (nos)	36	0.0363	1	1	0	Unknown
418	breast invasive ductal carcinoma (idc)	breast (nos)	378	0.0018	1	1	0	ER+/HER2-
419	breast invasive ductal carcinoma (idc)	breast carcinoma (nos)	17	0.0813	0	0	0	ER+/HER2-
420	breast invasive ductal carcinoma (idc)	breast invasive ductal carcinoma (idc)	902	0.0393	1	1	0	TNBC
421	breast invasive ductal carcinoma (idc)	breast invasive ductal carcinoma (idc)	477	0.0023	0	0	0	TNBC
423	breast carcinoma (nos)	breast (nos)	802	0.1636	1	1	0	ER+/HER2-
424	breast carcinoma (nos)	breast invasive ductal carcinoma (idc)	632	0	0	0	0	Unknown
425	breast carcinoma (nos)	breast (nos)	596	0.0629	1	1	0	Unknown
426	breast carcinoma (nos)	breast (nos)	248	0.0276	0	0	0	Unknown
428	breast carcinoma (nos)	breast carcinoma (nos)	307	0.5788	0	0	0	TNBC
429	breast carcinoma (nos)	breast (nos)	385	0.1511	0	0	0	Unknown
430	breast metaplastic carcinoma	breast (nos)	21	0.0014	1	1	0	ER-/HER+
431	breast invasive ductal carcinoma (idc)	breast (nos)	1211	0.0217	1	1	0	Unknown
435	breast invasive ductal carcinoma (idc)	breast (nos)	470	0.0239	0	0	0	ER+/HER2-
436	breast invasive ductal carcinoma (idc)	breast invasive ductal carcinoma (idc)	719	0.1185	0	0	0	TNBC
437	breast carcinoma (nos)	breast carcinoma (nos)	162	0.0061	0	0	0	TNBC
438	breast invasive lobular carcinoma (ilc)	breast invasive lobular carcinoma (ilc)	404	0.2733	0	0	0	ER+/HER2-
439	breast invasive ductal carcinoma (idc)	breast carcinoma (nos)	1012	0.0152	1	1	0	ER+/HER2+
440	breast carcinoma (nos)	breast (nos)	1248	0.0053	1	1	0	ER-/HER+
441	breast carcinoma (nos)	breast (nos)	916	0.2444	0	0	0	ER+/HER2-
442	breast invasive ductal carcinoma (idc)	breast (nos)	1743	0.4591	1	1	0	ER+/HER2-
443	breast metaplastic carcinoma	breast metaplastic carcinoma	218	0.0105	0	0	0	TNBC
444	breast invasive ductal carcinoma (idc)	breast invasive ductal carcinoma (idc)	11	0.2535	1	1	0	ER+/HER2-
447	breast carcinoma (nos)	breast carcinoma (nos)	402	0.1792	1	1	0	ER+/HER2-
448	breast carcinoma (nos)	breast carcinoma (nos)	647	0.0052	1	1	0	TNBC
449	breast carcinoma (nos)	breast carcinoma (nos)	703	0.3413	1	1	0	Unknown
450	breast invasive ductal carcinoma (idc)	breast (nos)	301	0.3773	0	0	0	ER+/HER2+
451	breast invasive ductal carcinoma (idc)	breast carcinoma (nos)	289	0.0223	1	1	0	ER+/HER2-
452	breast carcinoma (nos)	breast invasive ductal carcinoma (idc)	1311	0.1639	0	0	0	ER+/HER2-
453	breast carcinoma (nos)	breast (nos)	587	0.3972	1	1	1	ER+/HER2-
454	breast carcinoma (nos)	breast (nos)	468	0.2161	0	0	0	Unknown
455	breast carcinoma (nos)	breast invasive ductal carcinoma (idc)	18	0.0397	0	0	0	ER+/HER2-
456	breast carcinoma (nos)	breast carcinoma (nos)	917	0.0544	1	1	0	Unknown
457	breast invasive ductal carcinoma (idc)	breast (nos)	3801	0	0	0	0	ER+/HER2+
458	breast carcinoma (nos)	breast (nos)	103	0.3943	0	0	0	ER+/HER2-
459	breast invasive ductal carcinoma (idc)	breast invasive ductal carcinoma (idc)	118	0	0	0	0	ER-/HER+
461	breast invasive ductal carcinoma (idc)	breast carcinoma (nos)	337	0.4395	0	0	0	TNBC
462	breast carcinoma (nos)	breast carcinoma (nos)	421	0.2055	0	0	0	ER+/HER2-
463	breast carcinoma (nos)	breast (nos)	490	0.0132	0	0	0	ER+/HER2-
464	breast carcinoma (nos)	breast carcinoma (nos)	868	0.0279	1	1	0	ER+/HER2-
465	breast carcinoma (nos)	breast carcinoma (nos)	13	0	0	0	0	ER+/HER2-
466	breast carcinoma (nos)	breast (nos)	106	0.0102	1	1	0	ER+/HER2-
468	breast carcinoma (nos)	breast carcinoma (nos)	35	0.3809	0	0	0	Unknown
469	breast invasive ductal carcinoma (idc)	breast (nos)	1112	0.3129	1	1	0	Unknown
470	breast carcinoma (nos)	breast carcinoma (nos)	27	0.0053	0	0	0	Unknown
472	breast carcinoma (nos)	breast invasive lobular carcinoma (ilc)	115	0.1056	1	1	0	TNBC
473	breast carcinoma (nos)	breast (nos)	1080	0	0	0	0	ER-/HER+
474	breast carcinoma (nos)	breast carcinoma (nos)	4060	0.0019	1	1	0	Unknown
475	breast invasive ductal carcinoma (idc)	breast carcinoma (nos)	10	0.1936	1	1	0	TNBC
476	breast carcinoma (nos)	breast (nos)	934	0.0204	1	1	0	ER-/HER+
477	breast carcinoma (nos)	breast (nos)	175	0	0	0	0	Unknown
478	breast invasive lobular carcinoma (ilc)	breast (nos)	853	0.0017	0	0	0	ER+/HER2-
479	breast carcinoma (nos)	breast carcinoma (nos)	116	0.1847	1	1	0	TNBC
480	breast invasive ductal carcinoma (idc)	breast (nos)	775	0.0483	0	0	0	ER-/HER+
481	breast invasive lobular carcinoma (ilc)	breast invasive lobular carcinoma (ilc)	3942	0.0033	1	1	1	Unknown
482	breast invasive ductal carcinoma (idc)	breast (nos)	548	0.0084	1	1	0	TNBC
483	breast carcinoma (nos)	breast carcinoma (nos)	193	0.0049	1	1	1	TNBC
484	breast carcinoma (nos)	breast invasive ductal carcinoma (idc)	3	0.1365	0	0	0	ER+/HER2-
485	breast invasive ductal carcinoma (idc)	breast carcinoma (nos)	7	0.0359	1	1	1	ER+/HER2-
486	breast carcinoma (nos)	breast carcinoma (nos)	1525	0.0327	1	1	1	ER+/HER2-
487	breast invasive ductal carcinoma (idc)	breast carcinoma (nos)	787	0.1336	0	0	0	Unknown
488	breast carcinoma (nos)	breast invasive ductal carcinoma (idc)	25	0.5255	0	0	0	ER+/HER2-
489	breast carcinoma (nos)	breast carcinoma (nos)	2226	0.0181	1	1	0	ER+/HER2-
492	breast invasive ductal carcinoma (idc)	breast invasive ductal carcinoma (idc)	1136	0.2652	1	1	0	TNBC
493	breast invasive ductal carcinoma (idc)	breast invasive ductal carcinoma (idc)	3123	0.189	0	0	0	Unknown
494	breast invasive lobular carcinoma (ilc)	breast invasive lobular carcinoma (ilc)	8	0.0559	1	1	0	TNBC
495	breast carcinoma (nos)	breast carcinoma (nos)	212	0	0	0	0	Unknown
496	breast carcinoma (nos)	breast carcinoma (nos)	557	0	0	0	0	ER+/HER2-
497	breast carcinoma (nos)	breast (nos)	682	0.0074	0	0	0	ER+/HER2+
498	breast carcinoma (nos)	breast carcinoma (nos)	29	0.0417	0	0	0	TNBC
501	breast carcinoma (nos)	breast carcinoma (nos)	1953	0	0	0	0	Unknown
503	breast carcinoma (nos)	breast carcinoma (nos)	455	0.1386	1	1	0	Unknown
505	breast carcinoma (nos)	breast carcinoma (nos)	928	0.4803	0	0	0	ER+/HER2-
507	breast invasive ductal carcinoma (idc)	breast carcinoma (nos)	1685	0.1327	0	0	0	ER+/HER2-
508	breast invasive ductal carcinoma (idc)	breast (nos)	3627	0	0	0	0	ER+/HER2-
509	breast carcinoma (nos)	breast carcinoma (nos)	3	0.0259	0	0	0	ER+/HER2-
510	breast invasive ductal carcinoma (idc)	breast (nos)	1072	0.0169	1	1	0	ER-/HER+
511	breast carcinoma (nos)	breast carcinoma (nos)	381	0.0947	1	1	0	ER+/HER2-
512	breast carcinoma (nos)	breast (nos)	590	0.0041	0	0	0	Unknown
513	breast invasive ductal carcinoma (idc)	breast invasive ductal carcinoma (idc)	3	0.2155	0	0	0	ER+/HER2-
514	breast invasive ductal carcinoma (idc)	breast invasive ductal carcinoma (idc)	882	0.0067	1	1	0	ER+/HER2-
515	breast invasive ductal carcinoma (idc)	breast carcinoma (nos)	463	0	0	0	0	Unknown
517	breast invasive ductal carcinoma (idc)	breast (nos)	76	0.0186	0	0	0	Unknown
519	breast carcinoma (nos)	breast (nos)	251	0.0108	1	1	0	ER+/HER2-
520	breast invasive ductal carcinoma (idc)	breast invasive ductal carcinoma (idc)	34	0.0056	0	0	0	ER-/HER+
521	breast carcinoma (nos)	breast (nos)	223	0.3222	1	1	0	ER+/HER2-
522	breast invasive ductal carcinoma (idc)	breast carcinoma (nos)	84	0.5678	0	0	0	TNBC
523	breast carcinoma (nos)	breast carcinoma (nos)	80	0.0869	1	1	0	Unknown
524	breast invasive ductal carcinoma (idc)	breast (nos)	75	0.0054	0	0	0	Unknown
527	breast carcinoma (nos)	breast carcinoma (nos)	61	0	0	0	0	ER+/HER2-
528	breast carcinoma (nos)	breast carcinoma (nos)	1428	0.6459	1	1	0	ER+/HER2-
529	breast carcinoma (nos)	breast carcinoma (nos)	5	0.0478	0	0	0	Unknown
530	breast invasive lobular carcinoma (ilc)	breast invasive lobular carcinoma (ilc)	3900	0.3955	1	1	0	Unknown
531	breast invasive lobular carcinoma (ilc)	breast (nos)	324	0.0069	1	1	0	Unknown
532	breast carcinoma (nos)	breast (nos)	15	0.0074	1	1	0	Unknown
533	breast carcinoma (nos)	breast (nos)	834	0.0045	1	1	0	Unknown
534	breast carcinoma (nos)	breast (nos)	620	0	0	0	0	ER+/HER2-
535	breast carcinoma (nos)	breast carcinoma (nos)	28	0.1573	0	0	0	TNBC
536	breast invasive lobular carcinoma (ilc)	breast invasive lobular carcinoma (ilc)	203	0.003	0	0	0	ER+/HER2-
537	breast invasive ductal carcinoma (idc)	breast (nos)	1112	0.1848	0	0	0	TNBC
538	breast carcinoma (nos)	breast invasive ductal carcinoma (idc)	14	0.0106	0	0	0	Unknown
539	breast carcinoma (nos)	breast (nos)	0	0.1637	0	0	0	TNBC
540	breast carcinoma (nos)	breast (nos)	1037	0.224	1	1	0	ER+/HER2-
542	breast invasive ductal carcinoma (idc)	breast carcinoma (nos)	915	0.0096	0	0	0	TNBC
543	breast invasive ductal carcinoma (idc)	breast (nos)	1071	0.0023	1	1	0	Unknown
544	breast invasive ductal carcinoma (idc)	breast invasive ductal carcinoma (idc)	192	0	0	0	0	Unknown
545	breast carcinoma (nos)	breast (nos)	38	0.0031	1	1	0	Unknown
546	breast carcinoma (nos)	breast carcinoma (nos)	18	0.0167	0	0	0	Unknown
547	breast carcinoma (nos)	breast carcinoma (nos)	109	0.0373	1	0	1	ER+/HER2-
548	breast carcinoma (nos)	breast carcinoma (nos)	419	0.0049	0	0	0	ER+/HER2-
549	breast carcinoma (nos)	breast carcinoma (nos)	1855	0.0018	0	0	0	ER+/HER2-
550	breast invasive ductal carcinoma (idc)	breast invasive ductal carcinoma (idc)	989	0.4667	1	0	1	Unknown
551	breast invasive ductal carcinoma (idc)	breast invasive ductal carcinoma (idc)	1275	0.0048	1	1	0	ER+/HER2-
553	breast invasive lobular carcinoma (ilc)	breast invasive lobular carcinoma (ilc)	28	0.0041	0	0	0	ER+/HER2-
554	breast invasive ductal carcinoma (idc)	breast carcinoma (nos)	722	0.3302	0	0	0	Unknown
555	breast invasive lobular carcinoma (ilc)	breast carcinoma (nos)	902	0.4718	1	1	0	ER+/HER2-
556	breast invasive ductal carcinoma (idc)	breast invasive ductal carcinoma (idc)	172	0.0045	1	1	0	TNBC
557	breast invasive ductal carcinoma (idc)	breast invasive ductal carcinoma (idc)	573	0.0041	1	1	0	ER+/HER2-
558	breast carcinoma (nos)	breast (nos)	343	0.4666	1	1	0	ER+/HER2-
559	breast invasive ductal carcinoma (idc)	breast invasive ductal carcinoma (idc)	1520	0.0096	1	1	0	ER+/HER2-
560	breast carcinoma (nos)	breast invasive ductal carcinoma (idc)	3	0.7288	1	1	1	ER+/HER2-
561	breast invasive ductal carcinoma (idc)	breast carcinoma (nos)	1780	0.0022	0	0	0	ER+/HER2+
562	breast carcinoma (nos)	breast carcinoma (nos)	1484	0.0046	1	1	0	ER+/HER2-
563	breast carcinoma (nos)	breast carcinoma (nos)	252	0.0027	0	0	0	ER+/HER2-
564	breast carcinoma (nos)	breast (nos)	253	0.458	0	0	0	Unknown
566	breast invasive ductal carcinoma (idc)	breast carcinoma (nos)	64	0	0	0	0	ER+/HER2-
567	breast invasive ductal carcinoma (idc)	breast invasive ductal carcinoma (idc)	10	0.011	1	1	0	ER+/HER2+
568	breast invasive ductal carcinoma (idc)	breast (nos)	902	0.219	1	1	0	ER+/HER2+
569	breast carcinoma (nos)	breast carcinoma (nos)	691	0.2753	0	0	0	TNBC
570	breast invasive ductal carcinoma (idc)	breast invasive ductal carcinoma (idc)	1077	0.006	1	1	0	Unknown
571	breast invasive ductal carcinoma (idc)	breast carcinoma (nos)	196	0.2258	1	0	1	ER-/HER+
572	breast carcinoma (nos)	breast carcinoma (nos)	1280	0.0194	1	1	0	TNBC
573	breast carcinoma (nos)	breast (nos)	98	0.0564	0	0	0	ER+/HER2-
574	breast invasive ductal carcinoma (idc)	breast (nos)	11	0.0166	1	1	0	TNBC
576	breast invasive ductal carcinoma (idc)	breast (nos)	596	0.1668	1	1	0	ER+/HER2-
577	breast invasive ductal carcinoma (idc)	breast carcinoma (nos)	583	0.6012	1	1	1	ER+/HER2-
578	breast carcinoma (nos)	breast carcinoma (nos)	444	0.1605	1	1	0	ER+/HER2-
579	breast invasive ductal carcinoma (idc)	breast carcinoma (nos)	750	0.0358	0	0	0	ER+/HER2-
580	breast invasive ductal carcinoma (idc)	breast carcinoma (nos)	19	0	0	0	0	TNBC
582	breast invasive ductal carcinoma (idc)	breast invasive ductal carcinoma (idc)	419	0	0	0	0	ER-/HER+
583	breast carcinoma (nos)	breast carcinoma (nos)	482	0.0383	0	0	0	ER+/HER2-
584	breast carcinoma (nos)	breast (nos)	169	0	0	0	0	ER+/HER2-
585	breast carcinoma (nos)	breast carcinoma (nos)	4	0.1997	1	1	0	ER+/HER2-
586	breast carcinoma (nos)	breast (nos)	15	0.3356	1	1	0	ER+/HER2-
587	breast carcinoma (nos)	breast carcinoma (nos)	742	0.0048	1	1	0	ER+/HER2-
591	breast invasive ductal carcinoma (idc)	breast invasive ductal carcinoma (idc)	3040	0.031	1	1	0	ER+/HER2-
592	breast invasive ductal carcinoma (idc)	breast invasive ductal carcinoma (idc)	146	0	0	0	0	TNBC
593	breast carcinoma (nos)	breast carcinoma (nos)	33	0.3607	1	1	0	ER+/HER2-
594	breast carcinoma (nos)	breast invasive ductal carcinoma (idc)	377	0.0514	0	0	0	Unknown
596	breast carcinoma (nos)	breast carcinoma (nos)	153	0.3182	0	0	0	Unknown
597	breast ductal carcinoma in situ (dcis)	breast invasive ductal carcinoma (idc)	585	0.0093	0	0	0	TNBC
598	breast invasive ductal carcinoma (idc)	breast (nos)	1873	0.0093	1	1	1	Unknown
599	breast carcinoma (nos)	breast (nos)	458	0.0054	1	1	0	ER+/HER2-
600	breast carcinoma (nos)	breast carcinoma (nos)	3953	0.004	0	0	0	Unknown
601	breast invasive ductal carcinoma (idc)	breast carcinoma (nos)	778	0.1819	1	1	0	Unknown
602	breast carcinoma (nos)	breast carcinoma (nos)	132	0.1292	0	0	0	TNBC
604	breast invasive ductal carcinoma (idc)	breast (nos)	4	0	0	0	0	TNBC
605	breast invasive lobular carcinoma (ilc)	breast (nos)	22	0.0057	0	0	0	ER+/HER2-
607	breast invasive ductal carcinoma (idc)	breast (nos)	2137	0	0	0	0	ER+/HER2-
608	breast invasive ductal carcinoma (idc)	breast (nos)	1455	0.0274	1	1	0	ER+/HER2-
609	breast carcinoma (nos)	breast carcinoma (nos)	427	0.4913	1	1	0	ER+/HER2-
610	breast invasive lobular carcinoma (ilc)	breast carcinoma (nos)	531	0	0	0	0	ER+/HER2-
612	breast invasive ductal carcinoma (idc)	breast (nos)	1311	0.1041	1	1	0	ER+/HER2-
613	breast invasive ductal carcinoma (idc)	breast carcinoma (nos)	883	0.0622	1	1	0	ER+/HER2+
614	breast invasive ductal carcinoma (idc)	breast (nos)	455	0.6244	0	0	0	ER+/HER2-
616	breast invasive ductal carcinoma (idc)	breast carcinoma (nos)	1458	0	0	0	0	ER+/HER2+
617	breast invasive ductal carcinoma (idc)	breast (nos)	36	0	0	0	0	ER+/HER2-
618	breast carcinoma (nos)	breast (nos)	0	0.1827	1	1	0	Unknown
620	breast invasive ductal carcinoma (idc)	breast carcinoma (nos)	1281	0.3254	1	1	0	Unknown
622	breast carcinoma (nos)	breast invasive ductal carcinoma (idc)	334	0.039	1	1	0	ER+/HER2-
623	breast invasive ductal carcinoma (idc)	breast invasive ductal carcinoma (idc)	160	0.0043	1	1	0	TNBC
624	breast carcinoma (nos)	breast carcinoma (nos)	459	0.0257	1	1	1	Unknown
625	breast invasive ductal carcinoma (idc)	breast invasive ductal carcinoma (idc)	275	0.0285	0	0	0	ER+/HER2-
626	breast carcinoma (nos)	breast carcinoma (nos)	616	0.0351	1	1	0	Unknown
627	breast carcinoma (nos)	breast (nos)	1946	0.0157	1	1	0	ER+/HER2-
628	breast carcinoma (nos)	breast carcinoma (nos)	27	0.1298	1	1	0	ER+/HER2-
629	breast invasive ductal carcinoma (idc)	breast (nos)	611	0.3753	1	1	0	TNBC
630	breast invasive ductal carcinoma (idc)	breast (nos)	773	0.1599	1	1	0	Unknown
631	breast carcinoma (nos)	breast carcinoma (nos)	545	0.0151	1	1	0	ER+/HER2-
632	breast invasive ductal carcinoma (idc)	breast invasive ductal carcinoma (idc)	1731	0.249	1	1	0	TNBC
633	breast carcinoma (nos)	breast invasive ductal carcinoma (idc)	232	0	0	0	0	ER+/HER2-
634	breast carcinoma (nos)	breast carcinoma (nos)	2000	0.2909	1	1	1	TNBC
635	breast invasive lobular carcinoma (ilc)	breast (nos)	4819	0.2863	1	1	1	ER+/HER2-
636	breast carcinoma (nos)	breast (nos)	1390	0.2554	1	1	1	ER+/HER2-
637	breast invasive ductal carcinoma (idc)	breast (nos)	789	0.006	1	1	0	ER+/HER2-
638	breast carcinoma (nos)	breast carcinoma (nos)	1331	0.1489	1	0	1	Unknown
639	breast carcinoma (nos)	breast carcinoma (nos)	266	0.006	1	1	0	Unknown
640	breast carcinoma (nos)	breast carcinoma (nos)	217	0.2975	1	1	0	Unknown
641	breast carcinoma (nos)	breast carcinoma (nos)	83	0.3581	0	0	0	TNBC
642	breast carcinoma (nos)	breast (nos)	1315	0.0361	1	1	0	ER+/HER2-
643	breast carcinoma (nos)	breast (nos)	281	0.1993	1	1	1	TNBC
644	breast carcinoma (nos)	breast (nos)	1596	0.0204	1	1	0	ER+/HER2-
646	breast invasive ductal carcinoma (idc)	breast invasive ductal carcinoma (idc)	434	0.203	0	0	0	ER+/HER2-
648	breast invasive ductal carcinoma (idc)	breast carcinoma (nos)	60	0.0043	1	1	0	Unknown
649	breast invasive ductal carcinoma (idc)	breast invasive ductal carcinoma (idc)	1693	0.0032	1	1	0	TNBC
650	breast carcinoma (nos)	breast carcinoma (nos)	28	0.1649	0	0	0	TNBC
651	breast carcinoma (nos)	breast carcinoma (nos)	1083	0.0207	1	1	0	TNBC
652	breast invasive ductal carcinoma (idc)	breast invasive ductal carcinoma (idc)	323	0.0012	0	0	0	Unknown
654	breast carcinoma (nos)	breast carcinoma (nos)	500	0.33	1	1	0	ER+/HER2-
655	breast carcinoma (nos)	breast carcinoma (nos)	73	0.013	1	1	0	ER+/HER2-
656	breast invasive ductal carcinoma (idc)	breast (nos)	1716	0	0	0	0	ER+/HER2-
657	breast carcinoma (nos)	breast carcinoma (nos)	1695	0	0	0	0	ER+/HER2-
659	breast carcinoma (nos)	breast (nos)	14	0.1516	1	1	0	Unknown
660	breast invasive ductal carcinoma (idc)	breast (nos)	758	0	0	0	0	ER+/HER2-
662	breast carcinoma (nos)	breast carcinoma (nos)	393	0.0271	1	1	0	ER+/HER2-
664	breast carcinoma (nos)	breast (nos)	1330	0.0025	1	1	0	Unknown
665	breast invasive ductal carcinoma (idc)	breast carcinoma (nos)	3835	0.0029	1	1	0	ER+/HER2-
667	breast carcinoma (nos)	breast carcinoma (nos)	42	0.0079	1	1	0	TNBC
668	breast carcinoma (nos)	breast (nos)	1699	0.049	1	1	0	ER+/HER2-
669	breast metaplastic carcinoma	breast carcinoma (nos)	293	0.4393	0	0	0	Unknown
670	breast invasive ductal carcinoma (idc)	breast (nos)	1987	0.1377	0	0	0	ER+/HER2-
671	breast invasive ductal carcinoma (idc)	breast invasive ductal carcinoma (idc)	833	0.3602	1	1	0	ER+/HER2-
672	breast carcinoma (nos)	breast invasive ductal carcinoma (idc)	467	0.0295	0	0	0	ER+/HER2-
673	breast carcinoma (nos)	breast carcinoma (nos)	525	0.003	1	1	1	Unknown
674	breast invasive ductal carcinoma (idc)	breast carcinoma (nos)	24	0.1659	0	0	0	ER+/HER2+
675	breast carcinoma (nos)	breast (nos)	24	0.1481	0	0	0	Unknown
676	breast invasive ductal carcinoma (idc)	breast invasive ductal carcinoma (idc)	467	0.0266	1	1	0	ER+/HER2-
677	breast carcinoma (nos)	breast carcinoma (nos)	654	0.01	1	1	0	Unknown
680	breast invasive ductal carcinoma (idc)	breast (nos)	1003	0.0557	1	1	0	ER+/HER2-
683	breast carcinoma (nos)	breast carcinoma (nos)	238	0.0832	0	0	0	Unknown
684	breast invasive ductal carcinoma (idc)	breast (nos)	1885	0.1871	1	1	0	ER+/HER2-
685	breast invasive ductal carcinoma (idc)	breast invasive ductal carcinoma (idc)	956	0.0212	1	1	0	ER+/HER2+
686	breast carcinoma (nos)	breast carcinoma (nos)	39	0.0055	1	1	0	Unknown
687	breast invasive ductal carcinoma (idc)	breast invasive ductal carcinoma (idc)	1705	0.0253	1	1	0	ER+/HER2-
688	breast carcinoma (nos)	breast carcinoma (nos)	402	0.0682	1	1	0	Unknown
690	breast carcinoma (nos)	breast (nos)	691	0.5361	1	1	0	TNBC
691	breast carcinoma (nos)	breast carcinoma (nos)	7	0.1984	0	0	0	Unknown
692	breast invasive ductal carcinoma (idc)	breast invasive ductal carcinoma (idc)	25	0.0064	1	1	0	TNBC
693	breast carcinoma (nos)	breast (nos)	1244	0.5477	1	1	0	ER+/HER2-
694	breast invasive ductal carcinoma (idc)	breast (nos)	597	0.0083	1	1	0	TNBC
696	breast carcinoma (nos)	breast invasive ductal carcinoma (idc)	540	0.239	1	1	0	ER+/HER2-
697	breast invasive ductal carcinoma (idc)	breast invasive ductal carcinoma (idc)	4049	0.1645	1	1	1	Unknown
698	breast invasive ductal carcinoma (idc)	breast (nos)	1632	0.0029	1	1	0	ER+/HER2-
699	breast carcinoma (nos)	breast carcinoma (nos)	527	0	0	0	0	ER+/HER2-
700	breast invasive ductal carcinoma (idc)	breast (nos)	84	0.3935	0	0	0	TNBC
701	breast carcinoma (nos)	breast carcinoma (nos)	244	0.0126	1	1	0	TNBC
702	breast carcinoma (nos)	breast carcinoma (nos)	72	0	0	0	0	ER-/HER+
704	breast carcinoma (nos)	breast (nos)	488	0.0122	1	1	0	Unknown
705	breast carcinoma (nos)	breast carcinoma (nos)	25	0.077	1	1	0	ER+/HER2-
706	breast invasive lobular carcinoma (ilc)	breast (nos)	552	0.0038	1	1	0	ER+/HER2-
707	breast carcinoma (nos)	breast (nos)	3452	0.0409	1	1	0	ER+/HER2-
709	breast invasive ductal carcinoma (idc)	breast invasive ductal carcinoma (idc)	42	0	0	0	0	Unknown
712	breast carcinoma (nos)	breast (nos)	1464	0.0091	1	1	0	ER+/HER2-
713	breast carcinoma (nos)	breast carcinoma (nos)	1189	0.3975	1	1	1	ER+/HER2-
714	breast invasive ductal carcinoma (idc)	breast invasive ductal carcinoma (idc)	1741	0.0734	1	1	0	ER+/HER2-
715	breast invasive ductal carcinoma (idc)	breast invasive ductal carcinoma (idc)	28	0	0	0	0	ER-/HER+
716	breast carcinoma (nos)	breast carcinoma (nos)	23	0.0357	0	0	0	Unknown
717	breast carcinoma (nos)	breast (nos)	161	0.0305	0	0	0	TNBC
718	breast carcinoma (nos)	breast (nos)	35	0.0061	1	1	0	ER+/HER2-
720	breast invasive ductal carcinoma (idc)	breast (nos)	3136	0.1814	1	1	0	ER+/HER2-
721	breast carcinoma (nos)	breast (nos)	78	0.5277	1	1	0	ER+/HER2-
724	breast invasive ductal carcinoma (idc)	breast invasive ductal carcinoma (idc)	97	0.0013	0	0	0	ER+/HER2+
725	breast carcinoma (nos)	breast carcinoma (nos)	359	0.0651	1	1	0	Unknown
726	breast invasive lobular carcinoma (ilc)	breast (nos)	2024	0.0763	1	1	0	ER+/HER2-
728	breast carcinoma (nos)	breast (nos)	117	0.1633	1	1	0	TNBC
729	breast invasive ductal carcinoma (idc)	breast invasive ductal carcinoma (idc)	103	0.3947	1	0	1	ER-/HER+
730	breast invasive ductal carcinoma (idc)	breast invasive ductal carcinoma (idc)	178	0	0	0	0	ER+/HER2-
731	breast carcinoma (nos)	breast (nos)	12	0.4622	1	0	1	TNBC
732	breast carcinoma (nos)	breast (nos)	388	0.0848	0	0	0	Unknown
734	breast carcinoma (nos)	breast (nos)	44	0.2759	0	0	0	ER-/HER+
735	breast carcinoma (nos)	breast carcinoma (nos)	972	0.2485	1	1	0	ER-/HER+
736	breast carcinoma (nos)	breast (nos)	1652	0.0013	0	0	0	Unknown
737	breast invasive ductal carcinoma (idc)	breast carcinoma (nos)	720	0.0109	1	1	0	ER-/HER+
739	breast carcinoma (nos)	breast (nos)	807	0.327	1	1	0	Unknown
742	breast carcinoma (nos)	breast invasive ductal carcinoma (idc)	307	0	0	0	0	ER+/HER2-
744	breast carcinoma (nos)	breast (nos)	863	0.039	1	1	0	ER+/HER2-
746	breast carcinoma (nos)	breast (nos)	1544	0.0051	0	0	0	ER+/HER2-
747	breast invasive ductal carcinoma (idc)	breast (nos)	338	0.0038	0	0	0	TNBC
749	breast carcinoma (nos)	breast (nos)	91	0.1389	0	0	0	Unknown
750	breast invasive ductal carcinoma (idc)	breast invasive ductal carcinoma (idc)	193	0.0491	1	1	0	ER+/HER2-
751	breast invasive ductal carcinoma (idc)	breast (nos)	2760	0	0	0	0	ER+/HER2-
752	breast carcinoma (nos)	breast (nos)	309	0.1943	0	0	0	ER+/HER2-
754	breast invasive ductal carcinoma (idc)	breast carcinoma (nos)	174	0.3525	1	1	0	TNBC
755	breast carcinoma (nos)	breast carcinoma (nos)	7	0.0069	0	0	0	Unknown
756	breast carcinoma (nos)	breast (nos)	1389	0.4287	1	1	0	ER+/HER2-
757	breast invasive ductal carcinoma (idc)	breast (nos)	744	0.2191	1	1	0	TNBC
758	breast carcinoma (nos)	breast (nos)	577	0.4661	1	1	0	ER+/HER2-
760	breast invasive ductal carcinoma (idc)	breast invasive ductal carcinoma (idc)	416	0.3707	1	1	0	ER+/HER2-
762	breast carcinoma (nos)	breast carcinoma (nos)	1501	0.0077	1	1	0	ER+/HER2-
764	breast invasive ductal carcinoma (idc)	breast (nos)	3971	0.5078	1	1	0	ER+/HER2-
765	breast carcinoma (nos)	breast carcinoma (nos)	2102	0.9243	1	1	1	Unknown
767	breast invasive ductal carcinoma (idc)	breast carcinoma (nos)	111	0.1376	1	1	1	ER+/HER2-
769	breast invasive ductal carcinoma (idc)	breast invasive ductal carcinoma (idc)	53	0.0023	0	0	0	ER+/HER2+
770	breast carcinoma (nos)	breast (nos)	385	0.1673	1	1	0	ER+/HER2-
771	breast invasive ductal carcinoma (idc)	breast (nos)	2246	0.0084	1	1	0	ER-/HER+
772	breast carcinoma (nos)	breast invasive ductal carcinoma (idc)	555	0.555	1	1	0	Unknown
773	breast carcinoma (nos)	breast carcinoma (nos)	880	0.0342	0	0	0	ER-/HER+
774	breast invasive ductal carcinoma (idc)	breast invasive ductal carcinoma (idc)	917	0.0045	1	1	0	ER+/HER2-
775	breast carcinoma (nos)	breast carcinoma (nos)	10	0	0	0	0	Unknown
776	breast carcinoma (nos)	breast invasive ductal carcinoma (idc)	2	0.1806	0	0	0	ER+/HER2-
778	breast carcinoma (nos)	breast carcinoma (nos)	61	0.0387	0	0	0	Unknown
779	breast carcinoma (nos)	breast (nos)	546	0.0031	1	1	0	ER-/HER+
780	breast carcinoma (nos)	breast carcinoma (nos)	947	0	0	0	0	ER+/HER2-
781	breast invasive lobular carcinoma (ilc)	breast invasive lobular carcinoma (ilc)	887	0.1653	1	1	0	ER+/HER2-
782	breast carcinoma (nos)	breast carcinoma (nos)	565	0.1315	1	1	1	ER+/HER2-
784	breast invasive lobular carcinoma (ilc)	breast carcinoma (nos)	3843	0.0093	1	1	0	ER+/HER2-
786	breast carcinoma (nos)	breast (nos)	68	0.0034	0	0	0	ER+/HER2-
789	breast carcinoma (nos)	breast (nos)	414	0.0036	1	1	0	Unknown
790	breast carcinoma (nos)	breast (nos)	28	0.0272	0	0	0	TNBC
791	breast carcinoma (nos)	breast carcinoma (nos)	48	0.0018	0	0	0	Unknown
792	breast carcinoma (nos)	breast invasive ductal carcinoma (idc)	155	0.0027	0	0	0	Unknown
793	breast carcinoma (nos)	breast carcinoma (nos)	525	0.2041	0	0	0	ER-/HER+
794	breast invasive ductal carcinoma (idc)	breast carcinoma (nos)	1720	0	0	0	0	ER+/HER2-
795	breast carcinoma (nos)	breast (nos)	941	0.4153	0	0	0	ER+/HER2-
796	breast invasive ductal carcinoma (idc)	breast invasive ductal carcinoma (idc)	282	0.3258	1	1	0	TNBC
798	breast carcinoma (nos)	breast invasive ductal carcinoma (idc)	66	0	0	0	0	Unknown
799	breast carcinoma (nos)	breast carcinoma (nos)	1088	0.026	1	1	0	ER+/HER2-
800	breast invasive ductal carcinoma (idc)	breast (nos)	1426	0.1187	1	1	0	ER+/HER2-
802	breast carcinoma (nos)	breast (nos)	26	0.2096	1	1	0	TNBC
803	breast carcinoma (nos)	breast carcinoma (nos)	105	0.2767	0	0	0	ER+/HER2-
804	breast invasive ductal carcinoma (idc)	breast invasive ductal carcinoma (idc)	193	0	0	0	0	ER+/HER2-
805	breast invasive ductal carcinoma (idc)	breast (nos)	6455	0.0177	0	0	0	Unknown
806	breast carcinoma (nos)	breast (nos)	1165	0.0043	1	1	0	ER-/HER+
807	breast invasive ductal carcinoma (idc)	breast invasive ductal carcinoma (idc)	343	0.004	1	1	0	TNBC
811	breast carcinoma (nos)	breast carcinoma (nos)	91	0.4886	1	1	0	ER+/HER2-
812	breast metaplastic carcinoma	breast metaplastic carcinoma	2632	0.1023	1	1	0	Unknown
813	breast carcinoma (nos)	breast (nos)	28	0.0029	0	0	0	Unknown
814	breast invasive ductal carcinoma (idc)	breast (nos)	1096	0.5718	0	0	0	ER+/HER2-
815	breast carcinoma (nos)	breast carcinoma (nos)	15	0.7505	1	1	0	Unknown
817	breast invasive ductal carcinoma (idc)	breast invasive ductal carcinoma (idc)	1893	0.3029	1	1	1	ER+/HER2-
818	breast invasive ductal carcinoma (idc)	breast carcinoma (nos)	78	0.0049	1	1	0	TNBC
819	breast invasive ductal carcinoma (idc)	breast invasive ductal carcinoma (idc)	17	0.0021	1	1	0	ER+/HER2-
820	breast carcinoma (nos)	breast carcinoma (nos)	38	0.0074	1	1	0	ER+/HER2-
821	breast invasive ductal carcinoma (idc)	breast invasive ductal carcinoma (idc)	485	0	0	0	0	ER+/HER2-
822	breast invasive ductal carcinoma (idc)	breast carcinoma (nos)	52	0.0652	0	0	0	ER-/HER+
823	breast invasive ductal carcinoma (idc)	breast (nos)	598	0.0258	0	0	0	ER+/HER2-
825	breast carcinoma (nos)	breast (nos)	17	0.0025	1	1	0	TNBC
826	breast invasive ductal carcinoma (idc)	breast carcinoma (nos)	1006	0.0554	0	0	0	Unknown
827	breast carcinoma (nos)	breast carcinoma (nos)	171	0.2597	1	1	0	ER+/HER2-
828	breast carcinoma (nos)	breast (nos)	7	0.5307	1	0	1	ER+/HER2+
830	breast carcinoma (nos)	breast invasive ductal carcinoma (idc)	44	0.0571	1	1	0	TNBC
831	breast invasive ductal carcinoma (idc)	breast invasive ductal carcinoma (idc)	1659	0.0493	1	1	0	ER+/HER2+
832	breast carcinoma (nos)	breast carcinoma (nos)	416	0.1168	1	1	0	Unknown
833	breast carcinoma (nos)	breast invasive ductal carcinoma (idc)	665	0.0022	1	1	0	ER+/HER2-
834	breast invasive ductal carcinoma (idc)	breast invasive ductal carcinoma (idc)	2610	0.2029	1	1	0	Unknown
836	breast carcinoma (nos)	breast carcinoma (nos)	239	0.0025	1	1	0	Unknown
837	breast carcinoma (nos)	breast (nos)	525	0.0018	1	1	0	ER+/HER2+
838	breast invasive ductal carcinoma (idc)	breast (nos)	2283	0.2422	1	1	0	ER+/HER2-
839	breast invasive ductal carcinoma (idc)	breast carcinoma (nos)	19	0.0614	0	0	0	ER+/HER2-
840	breast invasive ductal carcinoma (idc)	breast (nos)	5	0.023	1	1	0	ER+/HER2-
841	breast invasive ductal carcinoma (idc)	breast invasive ductal carcinoma (idc)	482	0.0051	0	0	0	Unknown
842	breast carcinoma (nos)	breast (nos)	741	0.1936	1	1	0	Unknown
843	breast invasive ductal carcinoma (idc)	breast invasive ductal carcinoma (idc)	152	0.0019	1	1	0	Unknown
844	breast carcinoma (nos)	breast (nos)	477	0.5509	1	1	0	Unknown
845	breast invasive ductal carcinoma (idc)	breast carcinoma (nos)	1923	0.279	1	1	0	ER+/HER2-
847	breast carcinoma (nos)	breast invasive lobular carcinoma (ilc)	20	0.0194	0	0	0	Unknown
848	breast carcinoma (nos)	breast carcinoma (nos)	190	0	0	0	0	ER+/HER2-
849	breast carcinoma (nos)	breast carcinoma (nos)	175	0.0112	0	0	0	ER+/HER2-
850	breast carcinoma (nos)	breast carcinoma (nos)	574	0.162	1	1	0	TNBC
851	breast invasive lobular carcinoma (ilc)	breast carcinoma (nos)	12	0.1383	0	0	0	ER+/HER2-
852	breast carcinoma (nos)	breast invasive ductal carcinoma (idc)	49	0	0	0	0	TNBC
853	breast invasive ductal carcinoma (idc)	breast (nos)	554	0.2708	1	0	1	TNBC
855	breast carcinoma (nos)	breast (nos)	574	0.0126	0	0	0	Unknown
857	breast carcinoma (nos)	breast (nos)	1049	0.0038	0	0	0	Unknown
858	breast invasive ductal carcinoma (idc)	breast carcinoma (nos)	715	0	1	0	1	Unknown
861	breast invasive ductal carcinoma (idc)	breast invasive ductal carcinoma (idc)	1874	0.2091	1	1	0	ER+/HER2-
862	breast carcinoma (nos)	breast (nos)	652	0.4532	1	0	1	TNBC
863	breast invasive ductal carcinoma (idc)	breast carcinoma (nos)	327	0.0104	0	0	0	Unknown
865	breast carcinoma (nos)	breast carcinoma (nos)	374	0.2512	0	0	0	TNBC
866	breast carcinoma (nos)	breast carcinoma (nos)	139	0	0	0	0	Unknown
867	breast carcinoma (nos)	breast carcinoma (nos)	818	0.0034	1	1	0	Unknown
868	breast carcinoma (nos)	breast carcinoma (nos)	259	0.3008	0	0	0	Unknown
870	breast invasive ductal carcinoma (idc)	breast (nos)	305	0.0027	1	1	0	ER+/HER2-
871	breast invasive ductal carcinoma (idc)	breast carcinoma (nos)	749	0	0	0	0	ER+/HER2-
872	breast invasive ductal carcinoma (idc)	breast invasive ductal carcinoma (idc)	31	0	0	0	0	Unknown
874	breast carcinoma (nos)	breast carcinoma (nos)	0	0.8669	1	1	0	ER+/HER2-
875	breast carcinoma (nos)	breast carcinoma (nos)	49	0.0031	0	0	0	ER-/HER+
876	breast carcinoma (nos)	breast (nos)	374	0.0583	0	0	0	Unknown
877	breast carcinoma (nos)	breast carcinoma (nos)	6	0.0048	1	1	0	Unknown
878	breast carcinoma (nos)	breast carcinoma (nos)	176	0.3885	0	0	0	Unknown
879	breast carcinoma (nos)	breast carcinoma (nos)	49	0.0015	0	0	0	ER+/HER2-
881	breast carcinoma (nos)	breast invasive ductal carcinoma (idc)	1197	0.1619	1	1	0	ER+/HER2-

## Sheet: Supplementary Data 9
Supplementary Data 9: Percent positive agreement (PPA) for liquid biopsies based on different factors
Tissue biopsy: TBx, Liquid biopsy: LBx
PPA by tumor fraction (estimated ctDNA fraction)
Tumor fraction	# Shared	# TBx only	# LBx only	PPA	PPA (lower 95% CI)	PPA (upper 95% CI)
0-0.5%	70	175	79	0.285714	0.230009	0.346688
0.5-1%	60	31	96	0.659341	0.552505	0.755483
1-5%	193	28	182	0.873303	0.822117	0.914134
5-10%	82	17	60	0.828283	0.739361	0.896667
10%+	375	46	501	0.890736	0.856956	0.918887
PPA by time between tests
Time between tests	# Shared	# TBx only	# LBx only	PPA	PPA (lower 95% CI)	PPA (upper 95% CI)
0-90	182	62	93	0.745902	0.686435	0.799287
91-180	69	29	52	0.704082	0.60338	0.79205
181-365	96	50	90	0.657534	0.574532	0.733998
366+	433	156	683	0.735144	0.697538	0.770374
PPA by variant status
Variant status	# Shared	# TBx only	# LBx only	PPA	PPA (lower 95% CI)	PPA (upper 95% CI)
germline	40	0	40	1	0.911903	1
somatic	569	238	807	0.705081	0.67229	0.736364
PPA by gene
Gene	# Shared	# TBx only	# LBx only	PPA	PPA (lower 95% CI)	PPA (upper 95% CI)
all	780	297	918	0.724234	0.696491	0.750746
TP53	236	96	246	0.710843	0.658836	0.759043
PIK3CA	184	71	65	0.721569	0.662226	0.775679
PIK3CA (CDx)	137	55	35	0.713542	0.644018	0.77634
ESR1	69	19	181	0.784091	0.683547	0.864718
CDH1	55	23	16	0.705128	0.591076	0.803038
PTEN	45	19	39	0.703125	0.575829	0.810883
BRCA2	32	2	48	0.941176	0.803227	0.992795
AKT1	24	8	9	0.75	0.565951	0.885384
ERBB2	18	8	21	0.692308	0.482104	0.85674
NF1	18	13	69	0.580645	0.390759	0.754524
BRCA1	16	1	7	0.941176	0.713111	0.998512
CHEK2	13	1	46	0.928571	0.661316	0.998193
ATM	9	2	44	0.818182	0.482244	0.977169
RB1	8	7	32	0.533333	0.265861	0.787333
KRAS	8	4	13	0.666667	0.348876	0.900754
PALB2	6	1	2	0.857143	0.421277	0.99639
TERT	5	2	3	0.714286	0.290421	0.963307
EGFR	4	0	7	1	0.397635	1
CDKN2A	4	0	4	1	0.397635	1
FGFR1	3	0	4	1	0.292402	1
BRAF	3	1	5	0.75	0.19412	0.993691
APC	3	0	7	1	0.292402	1
RET	2	0	1	1	0.158114	1
MET	2	0	0	1	0.158114	1
SMO	2	0	1	1	0.158114	1
STK11	2	0	1	1	0.158114	1
ERRFI1	1	0	1	1	0.025	1
HRAS	1	2	2	0.333333	0.00840376	0.905701
CDK12	1	1	3	0.5	0.0125791	0.987421
NRAS	1	0	3	1	0.025	1
AR	1	0	1	1	0.025	1
FGFR2	1	4	7	0.2	0.00505076	0.716418
FGFR3	1	2	1	0.333333	0.00840376	0.905701
PTPN11	1	2	2	0.333333	0.00840376	0.905701
CDK4	1	0	0	1	0.025	1
CRKL	0	0	1	NA	NA	NA
MPL	0	0	1	NA	NA	NA
CTNNB1	0	1	1	0	0	0.975
ABL1	0	1	0	0	0	0.975
KIT	0	0	1	NA	NA	NA
RAF1	0	1	3	0	0	0.975
MYCN	0	1	1	0	0	0.975
JAK2	0	0	4	NA	NA	NA
JAK3	0	1	0	0	0	0.975
MYD88	0	0	2	NA	NA	NA
IDH2	0	0	1	NA	NA	NA
IDH1	0	0	1	NA	NA	NA
MTOR	0	1	4	0	0	0.975
PDGFRB	0	0	2	NA	NA	NA
ALK	0	1	1	0	0	0.975
CCND1	0	1	0	0	0	0.975
EZH2	0	0	2	NA	NA	NA
CDK6	0	0	2	NA	NA	NA
EZH2	0	0	2	NA	NA	NA
CDK6	0	0	2	NA	NA	NA
PPA by receptor subtype
Variant status	# Shared	# TBx only	# LBx only	PPA	PPA (lower 95% CI)	PPA (upper 95% CI)
ER+/HER2-	316	121	446	0.723112	0.678598	0.764576
ER-/HER2+	32	21	15	0.603774	0.460043	0.735484
ER+/HER2+	34	8	43	0.809524	0.658816	0.913994
TNBC	123	59	93	0.675824	0.602616	0.743194
PPA by site of tissue biopsy
Variant status	# Shared	# TBx only	# LBx only	PPA	PPA (lower 95% CI)	PPA (upper 95% CI)
Local (breast) biopsy	189	136	319	0.581538	0.525828	0.635749
Lymph node (ln) biopsy	105	29	83	0.783582	0.704201	0.850015
Metastatic biopsy	412	100	445	0.804688	0.767651	0.838161
Examination of specific biopsy sites with at least 50 samples
liver	204	32	211	0.8644	0.814	0.9054
bone	74	14	99	0.8409	0.7475	0.9102

## Sheet: Supplementary Data 10
Supplementary Data 10: Patterns of acquired alterations in patient-matched liquid biopsies with prior tissue biopsy profiling
Tissue biopsy: TBx, Liquid biopsy: LBx, SV: Short variants, CN: Copy number alterations, RE:Rearrangements
Acquired alterations in 712 TBx/LBx pairs
Gene	# SV acquired	# CN acquired	# RE acquired	# All acquired	% All acquired
TP53	246	0	4	250	25.1256
ESR1	181	2	0	183	18.392
NF1	69	0	5	74	7.43719
PIK3CA	65	2	0	67	6.73367
BRCA2	48	0	4	52	5.22613
CHEK2	46	0	0	46	4.62312
ATM	44	0	0	44	4.42211
PTEN	39	0	2	41	4.1206
RB1	32	0	3	35	3.51759
ERBB2	21	2	1	24	2.41206
CDH1	16	0	1	17	1.70854
KRAS	13	2	0	15	1.50754
FGFR1	4	9	1	14	1.40704
BRCA1	7	0	4	11	1.10553
FGFR2	7	1	2	10	1.00503
AKT1	9	0	0	9	0.904523
EGFR	7	2	0	9	0.904523
APC	7	0	1	8	0.80402
BRAF	5	1	0	6	0.603015
CD274	0	5	1	6	0.603015
CDK12	3	0	2	5	0.502513
CDKN2A	4	0	1	5	0.502513
RET	1	3	1	5	0.502513
JAK2	4	0	0	4	0.40201
MTOR	4	0	0	4	0.40201
MYC	0	3	1	4	0.40201
PDCD1LG2	0	4	0	4	0.40201
RAF1	3	1	0	4	0.40201
NRAS	3	0	0	3	0.301507
PDGFRB	2	1	0	3	0.301507
TERT	3	0	0	3	0.301507
AR	1	1	0	2	0.201005
CDK6	2	0	0	2	0.201005
EZH2	2	0	0	2	0.201005
HRAS	2	0	0	2	0.201005
KIT	1	1	0	2	0.201005
MYD88	2	0	0	2	0.201005
PALB2	2	0	0	2	0.201005
PTPN11	2	0	0	2	0.201005
ALK	1	0	0	1	0.100502
CDK4	0	1	0	1	0.100502
CRKL	1	0	0	1	0.100502
CTNNB1	1	0	0	1	0.100502
ERRFI1	1	0	0	1	0.100502
FGFR3	1	0	0	1	0.100502
IDH1	1	0	0	1	0.100502
IDH2	1	0	0	1	0.100502
MET	0	1	0	1	0.100502
MPL	1	0	0	1	0.100502
MYCN	1	0	0	1	0.100502
SMO	1	0	0	1	0.100502
STK11	1	0	0	1	0.100502
VEGFA	0	1	0	1	0.100502
ABL1	0	0	0	0	0
ARAF	0	0	0	0	0
CCND1	0	0	0	0	0
DDR2	0	0	0	0	0
FLT3	0	0	0	0	0
JAK3	0	0	0	0	0
MAP2K1	0	0	0	0	0
MAP2K2	0	0	0	0	0
MDM2	0	0	0	0	0
PDGFRA	0	0	0	0	0

[truncated: 8 more sheets: Supplementary Data 11, Supplementary Data 12, Supplementary Data 13, Supplementary Data 14, Supplementary Data 15, Supplementary Data 16, Supplementary Data 17, Supplementary Data 18]
